# Supplementary material for: Candidate Drugs Screening for Behcet’s Disease Based on Bioinformatics Analysis and Mouse Experiments
Source: Front Immunol. 2022 Jun 21;13:895869. doi: 10.3389/fimmu.2022.895869 (PMC9253297; doi:10.3389/fimmu.2022.895869)
Supplement: Supplementary file 6 [file Table_2.xlsx]

## Sheet: Annotation
MyList	Gene ID	Type	Tax ID	Homologene Gene ID	Homologene Gene Tax ID	hsa04060 Cytokine-cytokine receptor int	ko05321 Inflammatory bowel disease (IB	ko04657 IL-17 signaling pathway	hsa04630 Jak-STAT signaling pathway	hsa04062 Chemokine signaling pathway	ko05144 Malaria	ko04620 Toll-like receptor signaling p	ko05418 Fluid shear stress and atheros	hsa04650 Natural killer cell mediated c	hsa04660 T cell receptor signaling path	hsa05131 Shigellosis	hsa05020 Prion diseases	hsa05205 Proteoglycans in cancer	ko04623 Cytosolic DNA-sensing pathway	ko05203 Viral carcinogenesis	hsa05212 Pancreatic cancer	hsa05219 Bladder cancer	hsa04151 PI3K-Akt signaling pathway	hsa01521 EGFR tyrosine kinase inhibitor	ko04670 Leukocyte transendothelial mig
IL23R	149233	symbol	H. sapiens	149233	H. sapiens	1	1	0	1	0	0	0	0	0	0	0	0	0	0	0	0	0	0	0	0
IL12RB2	3595	symbol	H. sapiens	3595	H. sapiens	1	1	0	1	0	0	0	0	0	0	0	0	0	0	0	0	0	0	0	0
CXCL12	6387	symbol	H. sapiens	6387	H. sapiens	1	1	0	1	1	0	1	0	0	0	0	0	0	0	0	0	0	0	0	1
TLR4	7099	symbol	H. sapiens	7099	H. sapiens	0	1	1	0	0	1	1	0	0	0	0	0	1	0	0	0	0	1	0	1
CCR1	1230	symbol	H. sapiens	1230	H. sapiens	1	0	0	0	1	0	0	0	0	0	0	0	0	0	0	0	0	0	0	0
KLRC1	3821	symbol	H. sapiens	3821	H. sapiens	0	1	0	0	0	0	0	0	1	0	0	0	0	0	0	0	0	0	0	0
KLRD1	3824	symbol	H. sapiens	3824	H. sapiens	0	1	0	0	0	0	0	0	1	0	0	0	0	0	0	0	0	0	0	0
IL4	3565	symbol	H. sapiens	3565	H. sapiens	1	1	1	1	0	0	1	0	0	1	0	0	0	0	0	0	0	1	0	0
ERAP1	51752	symbol	H. sapiens	51752	H. sapiens	0	0	0	0	0	0	0	0	0	0	0	0	0	0	0	0	0	0	0	0
IL18R1	8809	symbol	H. sapiens	8809	H. sapiens	1	1	1	0	0	0	0	0	0	0	0	0	0	0	0	0	0	0	0	0
CCL2	6347	symbol	H. sapiens	6347	H. sapiens	1	1	1	0	1	1	0	1	0	0	0	0	0	0	0	0	0	0	0	0
RAB23	51715	symbol	H. sapiens	51715	H. sapiens	0	0	0	0	0	0	0	0	0	0	0	0	0	0	0	0	0	0	0	0
HSPA1A	3303	symbol	H. sapiens	3303	H. sapiens	0	1	0	0	0	1	1	1	0	0	0	1	0	0	0	0	1	0	0	0
CFB	629	symbol	H. sapiens	629	H. sapiens	0	1	0	0	0	0	0	0	0	0	0	0	0	0	0	0	0	0	0	0
CYP1A1	1543	symbol	H. sapiens	1543	H. sapiens	0	0	0	0	0	0	0	0	0	0	0	0	0	0	0	0	0	0	0	0
TNFAIP3	7128	symbol	H. sapiens	7128	H. sapiens	0	1	1	0	0	0	1	0	0	0	0	0	0	0	0	0	0	0	0	0
FCGR3B	2215	symbol	H. sapiens	2215	H. sapiens	0	1	0	0	0	0	0	1	1	0	0	0	0	0	0	0	0	0	0	0
CFH	3075	symbol	H. sapiens	3075	H. sapiens	0	1	0	1	0	0	0	0	0	0	0	0	0	0	0	1	0	0	0	0
VDR	7421	symbol	H. sapiens	7421	H. sapiens	0	1	0	0	0	0	0	0	0	0	0	0	0	0	0	0	0	0	0	0
ETS1	2113	symbol	H. sapiens	2113	H. sapiens	0	1	0	1	0	0	0	0	0	0	0	0	0	0	0	1	0	0	0	0
IRF5	3663	symbol	H. sapiens	3663	H. sapiens	0	0	0	0	0	0	1	0	0	0	0	0	0	0	0	0	0	0	0	0
UBAC2	337867	symbol	H. sapiens	337867	H. sapiens	0	0	0	0	0	0	0	0	0	0	0	0	0	0	0	0	0	0	0	0
IRF8	3394	symbol	H. sapiens	3394	H. sapiens	0	0	0	0	0	1	0	0	0	0	0	0	0	0	0	0	0	0	0	0
ROCK1	6093	symbol	H. sapiens	6093	H. sapiens	0	0	0	1	1	1	0	1	0	0	1	0	1	0	0	0	0	0	0	1
CPLX1	10815	symbol	H. sapiens	10815	H. sapiens	0	0	0	0	0	0	0	0	0	0	0	0	0	0	0	0	0	0	0	0
FCRL3	115352	symbol	H. sapiens	115352	H. sapiens	0	0	0	0	0	0	0	0	0	0	0	0	0	0	0	0	0	0	0	0
MICA	100507436	symbol	H. sapiens	100507436	H. sapiens	0	0	0	0	0	0	0	0	1	0	0	0	0	0	0	0	0	0	0	0
HLA-DRB5	3127	symbol	H. sapiens	3127	H. sapiens	0	1	0	0	0	0	0	0	0	0	0	0	0	0	0	0	0	0	0	0
HLA-DRA	3122	symbol	H. sapiens	3122	H. sapiens	0	1	0	0	0	0	0	0	0	0	0	0	0	0	0	0	0	0	0	0
IL1B	3553	symbol	H. sapiens	3553	H. sapiens	1	1	1	0	0	1	1	1	0	0	0	1	0	1	0	0	0	0	0	0
HLA-B	3106	symbol	H. sapiens	3106	H. sapiens	0	1	0	0	0	0	0	0	1	0	0	0	0	0	1	0	0	0	0	0
HLA-DQA2	3118	symbol	H. sapiens	3118	H. sapiens	0	1	0	0	0	0	0	0	0	0	0	0	0	0	0	0	0	0	0	0
HLA-DRB3	3125	symbol	H. sapiens	3125	H. sapiens	0	1	0	0	0	0	0	0	0	0	0	0	0	0	0	0	0	0	0	0
C1orf141	400757	symbol	H. sapiens	400757	H. sapiens	0	0	0	0	0	0	0	0	0	0	0	0	0	0	0	0	0	0	0	0
IL33	90865	symbol	H. sapiens	90865	H. sapiens	1	1	0	0	0	0	0	0	0	0	0	0	0	1	0	0	0	0	0	0
INAVA	55765	symbol	H. sapiens	55765	H. sapiens	0	0	0	0	0	0	0	0	0	0	0	0	0	0	0	0	0	0	0	0
PSORS1C1	170679	symbol	H. sapiens	170679	H. sapiens	0	0	0	0	0	0	0	0	0	0	0	0	0	0	0	0	0	0	0	0
TRAF5	7188	symbol	H. sapiens	7188	H. sapiens	0	1	1	1	0	0	1	0	0	0	0	0	0	0	1	1	0	0	0	0
DHCR7	1717	symbol	H. sapiens	1717	H. sapiens	0	0	0	0	0	0	0	0	0	0	0	0	0	0	0	0	0	0	0	0
CIITA	4261	symbol	H. sapiens	4261	H. sapiens	0	1	0	0	0	0	0	0	0	0	0	0	0	0	0	0	0	0	0	0
CCR3	1232	symbol	H. sapiens	1232	H. sapiens	1	0	0	0	1	0	0	0	0	0	0	0	0	0	1	0	0	0	0	0
TRAF3IP2	10758	symbol	H. sapiens	10758	H. sapiens	0	0	1	0	0	0	0	0	0	0	0	0	0	0	0	0	0	0	0	0
NRG1	3084	symbol	H. sapiens	3084	H. sapiens	0	0	0	0	0	0	0	0	0	0	0	0	0	0	0	0	0	0	1	0
TECPR2	9895	symbol	H. sapiens	9895	H. sapiens	0	0	0	0	0	0	0	0	0	0	0	0	0	0	0	0	0	0	0	0
ROCK2	9475	symbol	H. sapiens	9475	H. sapiens	0	0	0	1	1	1	0	1	0	0	1	0	1	0	0	0	0	0	0	1
IL10	3586	symbol	H. sapiens	3586	H. sapiens	1	1	0	1	0	1	0	0	0	1	0	0	0	0	0	0	0	0	0	0
GIMAP4	55303	symbol	H. sapiens	55303	H. sapiens	0	0	0	0	0	0	0	0	0	0	0	0	0	0	0	0	0	0	0	0
IL27	246778	symbol	H. sapiens	246778	H. sapiens	1	0	0	0	0	0	0	0	0	0	0	0	0	0	0	0	0	0	0	0
P2RX7	5027	symbol	H. sapiens	5027	H. sapiens	0	0	1	0	0	0	0	0	0	0	0	0	0	0	0	0	0	0	0	0
TFCP2L1	29842	symbol	H. sapiens	29842	H. sapiens	0	0	0	0	0	0	0	0	0	0	0	0	0	0	0	0	0	0	0	0
IL19	29949	symbol	H. sapiens	29949	H. sapiens	1	0	0	1	0	0	0	0	0	0	0	0	0	0	0	0	0	0	0	0
MMP9	4318	symbol	H. sapiens	4318	H. sapiens	0	0	1	1	0	0	1	1	0	0	0	0	1	0	0	1	1	0	0	1
PDGFRL	5157	symbol	H. sapiens	5157	H. sapiens	0	0	0	0	0	0	0	0	0	0	0	0	0	0	0	0	0	0	0	0
IL12A	3592	symbol	H. sapiens	3592	H. sapiens	1	1	0	1	0	1	1	0	0	0	1	0	0	0	0	0	0	0	0	0
TNF	7124	symbol	H. sapiens	7124	H. sapiens	1	1	1	0	0	1	1	1	1	1	1	0	1	0	0	0	0	0	0	0
NOS3	4846	symbol	H. sapiens	4846	H. sapiens	0	0	0	0	0	0	0	1	0	0	0	0	0	0	0	0	1	1	0	1
TGFB1	7040	symbol	H. sapiens	7040	H. sapiens	1	1	0	1	0	1	1	1	0	0	0	0	1	0	0	1	0	0	0	0
IL1A	3552	symbol	H. sapiens	3552	H. sapiens	1	1	0	0	0	1	1	1	0	0	0	1	0	0	0	0	0	0	0	0
TNFRSF1A	7132	symbol	H. sapiens	7132	H. sapiens	1	1	1	0	0	1	1	1	0	0	0	0	0	0	0	0	0	0	0	0
IL13	3596	symbol	H. sapiens	3596	H. sapiens	1	1	1	1	0	0	1	0	0	1	0	0	0	0	0	0	0	0	0	0
MTHFR	4524	symbol	H. sapiens	4524	H. sapiens	0	0	0	0	0	0	0	1	0	0	0	0	0	0	0	0	0	0	0	0
IL4R	3566	symbol	H. sapiens	3566	H. sapiens	1	1	0	1	0	0	0	0	0	0	0	0	0	0	0	0	0	1	0	0
IL18	3606	symbol	H. sapiens	3606	H. sapiens	1	1	1	0	0	1	0	0	0	0	0	0	0	1	0	0	0	0	0	0
VEGF	7422	gene_synonym	H. sapiens	7422	H. sapiens	1	1	0	1	0	0	0	1	0	0	0	0	1	0	0	1	1	1	1	1
ZNF154	7710	symbol	H. sapiens	7710	H. sapiens	0	0	0	0	0	0	0	0	0	0	0	0	0	0	0	0	0	0	0	0
IL18RAP	8807	symbol	H. sapiens	8807	H. sapiens	1	1	0	0	0	0	0	0	0	0	0	0	0	0	0	0	0	0	0	0
CCDC180	100499483	symbol	H. sapiens	100499483	H. sapiens	0	0	0	0	0	0	0	0	0	0	0	0	0	0	0	0	0	0	0	0
NOD2	64127	symbol	H. sapiens	64127	H. sapiens	0	1	1	0	0	0	0	0	0	0	1	0	0	0	0	0	0	0	0	0
IL2	3558	symbol	H. sapiens	3558	H. sapiens	1	1	0	1	0	1	1	0	0	1	0	0	0	0	0	0	0	1	0	0
CCHCR1	54535	symbol	H. sapiens	54535	H. sapiens	0	0	0	0	0	0	0	0	0	0	0	0	0	0	0	0	0	0	0	0
TRIM39	56658	symbol	H. sapiens	56658	H. sapiens	0	0	0	0	0	0	0	0	0	0	0	0	0	0	0	0	0	0	0	0
RPP21	79897	symbol	H. sapiens	79897	H. sapiens	0	0	0	0	0	0	0	0	0	0	0	0	0	0	0	0	0	0	0	0
NOD1	10392	symbol	H. sapiens	10392	H. sapiens	0	0	1	0	0	1	0	0	0	0	1	0	0	0	0	0	0	0	0	0
MIF	4282	symbol	H. sapiens	4282	H. sapiens	0	0	0	0	0	0	0	0	0	0	0	0	0	0	0	0	0	0	0	0
IL2RA	3559	symbol	H. sapiens	3559	H. sapiens	1	1	0	1	0	0	1	0	0	0	0	0	0	0	0	0	0	1	0	0
PDCD1	5133	symbol	H. sapiens	5133	H. sapiens	0	1	0	0	0	0	0	0	0	1	0	0	0	0	0	0	0	0	0	0
ITGAX	3687	symbol	H. sapiens	3687	H. sapiens	0	1	0	0	0	0	0	0	0	0	0	0	0	0	0	0	0	0	0	1
C6orf15	29113	symbol	H. sapiens	29113	H. sapiens	0	0	0	0	0	0	0	0	0	0	0	0	0	0	0	0	0	0	0	0
CCL17	6361	symbol	H. sapiens	6361	H. sapiens	1	0	1	0	1	0	0	0	0	0	0	0	0	0	0	0	0	0	0	0
ADO	84890	symbol	H. sapiens	84890	H. sapiens	0	0	0	0	0	0	0	0	0	0	0	0	0	0	0	0	0	0	0	0
ZNF365	22891	symbol	H. sapiens	22891	H. sapiens	0	0	0	0	0	0	0	0	0	0	0	0	0	0	0	0	0	0	0	0
EGR2	1959	symbol	H. sapiens	1959	H. sapiens	0	1	0	0	0	0	1	0	0	0	0	0	0	0	1	0	0	0	0	0
C5	727	symbol	H. sapiens	727	H. sapiens	0	1	0	0	0	1	0	0	0	0	0	1	0	0	0	0	0	0	0	0
TIMP2	7077	symbol	H. sapiens	7077	H. sapiens	0	0	0	0	0	0	0	0	0	0	0	0	0	0	0	0	0	0	0	0
MMP2	4313	symbol	H. sapiens	4313	H. sapiens	0	0	0	1	0	0	0	1	0	0	0	0	1	0	0	0	1	0	0	1
UTS2	10911	symbol	H. sapiens	10911	H. sapiens	0	0	0	0	0	0	0	0	0	0	0	0	0	0	0	0	0	0	0	0
TLR2	7097	symbol	H. sapiens	7097	H. sapiens	0	1	0	0	0	1	1	0	0	0	0	0	1	0	0	0	0	1	0	0
FOXO1	2308	symbol	H. sapiens	2308	H. sapiens	0	0	0	1	0	0	0	1	0	0	0	0	0	0	0	1	0	0	0	0
CEP43	11116	symbol	H. sapiens	11116	H. sapiens	0	0	0	0	0	0	0	0	0	0	0	0	0	0	0	0	0	0	0	0
CTLA4	1493	symbol	H. sapiens	1493	H. sapiens	0	1	0	0	0	0	0	0	0	1	0	0	0	0	0	0	0	0	0	0
ITGB2	3689	symbol	H. sapiens	3689	H. sapiens	0	1	0	0	0	1	0	0	1	0	0	0	0	0	0	0	0	0	0	1
SUMO4	387082	symbol	H. sapiens	387082	H. sapiens	0	0	0	0	0	0	0	1	0	0	0	0	0	0	0	0	0	0	0	0
IL17F	112744	symbol	H. sapiens	112744	H. sapiens	1	1	1	0	0	0	0	0	0	0	0	0	0	0	0	0	0	0	0	0
TLR8	51311	symbol	H. sapiens	51311	H. sapiens	0	0	0	0	0	0	1	0	0	0	0	0	0	0	0	0	0	0	0	0
PTPN22	26191	symbol	H. sapiens	26191	H. sapiens	0	0	0	0	0	0	0	0	0	0	0	0	0	0	0	0	0	0	0	0
JAK1	3716	symbol	H. sapiens	3716	H. sapiens	0	1	1	1	0	0	1	1	0	0	0	0	0	0	1	1	0	1	1	0
SUSD1	64420	symbol	H. sapiens	64420	H. sapiens	0	0	0	0	0	0	0	0	0	0	0	0	0	0	0	0	0	0	0	0
NFKB1	4790	symbol	H. sapiens	4790	H. sapiens	0	1	1	1	1	1	1	1	0	1	1	0	1	1	1	1	0	1	0	0
CXCL10	3627	symbol	H. sapiens	3627	H. sapiens	1	1	1	0	1	0	1	1	0	0	1	1	0	1	0	0	0	0	0	0
GPR25	2848	symbol	H. sapiens	2848	H. sapiens	0	0	0	0	0	0	0	0	0	0	0	0	0	0	0	0	0	0	0	0
KIF21B	23046	symbol	H. sapiens	23046	H. sapiens	0	0	0	0	0	0	0	0	0	0	0	0	0	0	0	0	0	0	0	0
HLA-DRB1	3123	symbol	H. sapiens	3123	H. sapiens	0	1	0	0	0	0	0	0	0	0	0	0	0	0	0	0	0	0	0	0
HLA-DQA1	3117	symbol	H. sapiens	3117	H. sapiens	0	1	0	0	0	0	0	0	0	0	0	0	0	0	0	0	0	0	0	0
PROZ	8858	symbol	H. sapiens	8858	H. sapiens	0	0	0	0	0	0	0	0	0	0	0	0	0	0	0	0	0	0	0	0
MICB	4277	symbol	H. sapiens	4277	H. sapiens	0	0	0	0	0	0	0	0	1	0	0	0	0	0	0	0	0	0	0	0
CPVL	54504	symbol	H. sapiens	54504	H. sapiens	0	0	0	0	0	0	0	0	0	0	0	0	0	0	0	0	0	0	0	0
IL12B	3593	symbol	H. sapiens	3593	H. sapiens	1	1	0	1	0	1	1	0	0	0	1	0	1	0	0	0	0	0	0	0
GPR35	2859	symbol	H. sapiens	2859	H. sapiens	0	0	0	0	0	0	0	0	0	0	0	0	0	0	0	0	0	0	0	0
FOXP3	50943	symbol	H. sapiens	50943	H. sapiens	0	1	0	0	0	0	0	0	0	0	0	0	0	0	0	0	0	0	0	0
TLR7	51284	symbol	H. sapiens	51284	H. sapiens	0	1	0	0	0	0	1	0	0	0	0	0	0	0	0	0	0	0	0	0
FCGR2A	2212	symbol	H. sapiens	2212	H. sapiens	0	1	0	0	0	0	0	1	0	0	0	0	0	0	0	0	0	0	0	1
SLC22A3	6581	symbol	H. sapiens	6581	H. sapiens	0	0	0	0	0	0	0	0	0	0	0	0	0	0	0	0	0	0	0	0
HLA-H	3136	symbol	H. sapiens	3136	H. sapiens	0	0	0	0	0	0	0	0	0	0	0	0	0	0	0	0	0	0	0	0
PROS1	5627	symbol	H. sapiens	5627	H. sapiens	0	0	0	0	0	0	0	0	0	0	0	0	0	0	0	0	0	0	0	0
UBASH3B	84959	symbol	H. sapiens	84959	H. sapiens	0	0	0	0	0	0	0	0	0	0	0	0	0	0	0	0	0	0	0	0
HCG22	285834	symbol	H. sapiens	285834	H. sapiens	0	0	0	0	0	0	0	0	0	0	0	0	0	0	0	0	0	0	0	0
ICAM1	3383	symbol	H. sapiens	3383	H. sapiens	0	1	1	0	0	1	1	1	1	0	0	0	0	0	0	0	0	0	0	1
ANXA11	311	symbol	H. sapiens	311	H. sapiens	0	0	0	0	0	0	0	0	0	0	0	0	0	0	0	0	0	0	0	0
EYS	346007	symbol	H. sapiens	346007	H. sapiens	0	0	0	0	0	0	0	0	0	0	0	0	0	0	0	0	0	0	0	0
IL6R	3570	symbol	H. sapiens	3570	H. sapiens	1	1	0	1	0	0	0	1	0	0	0	0	0	0	0	0	0	1	1	0
UBLCP1	134510	symbol	H. sapiens	134510	H. sapiens	0	0	0	0	0	0	0	0	0	0	0	0	0	0	0	0	0	0	0	0
IFI16	3428	symbol	H. sapiens	3428	H. sapiens	0	0	1	0	0	0	0	0	0	0	0	0	0	0	0	0	0	0	0	0
HLA-DQB1	3119	symbol	H. sapiens	3119	H. sapiens	0	1	0	0	0	0	0	0	0	0	0	0	0	0	0	0	0	0	0	0
STAT4	6775	symbol	H. sapiens	6775	H. sapiens	0	1	0	1	0	0	1	0	0	0	0	0	0	0	0	0	0	0	0	0
ERAP2	64167	symbol	H. sapiens	64167	H. sapiens	0	0	0	0	0	0	0	0	0	0	0	0	0	0	0	0	0	0	0	0
LNPEP	4012	symbol	H. sapiens	4012	H. sapiens	0	0	0	0	0	0	0	0	0	0	0	0	0	0	0	0	0	0	0	0
IL17A	3605	symbol	H. sapiens	3605	H. sapiens	1	1	1	0	0	0	0	0	0	0	0	0	0	0	0	0	0	0	0	0
REL	5966	symbol	H. sapiens	5966	H. sapiens	0	0	0	0	0	0	0	0	0	0	0	0	0	0	1	1	0	0	0	0
AIM2	9447	symbol	H. sapiens	9447	H. sapiens	0	0	1	0	0	0	0	0	0	0	0	0	0	1	0	0	0	0	0	0
LTA	4049	symbol	H. sapiens	4049	H. sapiens	1	1	1	0	0	0	1	0	0	0	0	0	0	0	0	0	0	0	0	0
CEBPB	1051	symbol	H. sapiens	1051	H. sapiens	0	1	1	0	0	0	0	0	0	0	0	0	0	0	0	0	0	0	0	0
PTPN1	5770	symbol	H. sapiens	5770	H. sapiens	0	0	0	0	0	0	0	1	0	0	0	0	0	0	0	0	0	0	0	0
RNF39	80352	symbol	H. sapiens	80352	H. sapiens	0	0	0	0	0	0	0	0	0	0	0	0	0	0	0	0	0	0	0	0
GAS6	2621	symbol	H. sapiens	2621	H. sapiens	0	0	0	0	0	0	0	0	0	0	0	0	0	0	0	0	0	0	1	0
IFNG	3458	symbol	H. sapiens	3458	H. sapiens	1	1	1	1	0	1	1	1	1	1	0	0	0	0	0	0	0	1	0	0
HSPA14	51182	symbol	H. sapiens	51182	H. sapiens	0	0	0	0	0	0	0	0	0	0	0	0	0	0	0	0	0	0	0	0
CD44	960	symbol	H. sapiens	960	H. sapiens	0	1	0	0	0	0	0	0	0	0	1	0	1	0	0	0	0	0	0	0
DBF4	10926	symbol	H. sapiens	10926	H. sapiens	0	0	0	0	0	0	0	0	0	0	0	0	0	0	0	0	0	0	0	0
PCLAF	9768	symbol	H. sapiens	9768	H. sapiens	0	0	0	0	0	0	0	0	0	0	0	0	0	0	0	0	0	0	0	0
SOAT1	6646	symbol	H. sapiens	6646	H. sapiens	0	0	0	0	0	0	0	0	0	0	0	0	0	0	0	0	0	0	0	0
DEFA1	1667	symbol	H. sapiens	1667	H. sapiens	0	1	1	0	0	0	0	0	0	0	0	0	0	0	0	0	0	0	0	0
IKBKG	8517	symbol	H. sapiens	8517	H. sapiens	0	1	1	1	1	1	1	1	0	1	1	0	0	1	1	1	0	1	0	0
CD69	969	symbol	H. sapiens	969	H. sapiens	0	0	0	0	0	0	0	0	0	0	0	0	0	0	0	0	0	0	0	0
TBX21	30009	symbol	H. sapiens	30009	H. sapiens	0	1	0	0	0	0	0	0	0	0	0	0	0	0	0	0	0	0	0	0
AHR	196	symbol	H. sapiens	196	H. sapiens	0	1	0	0	0	0	0	0	0	0	0	0	0	0	0	0	0	0	0	0
IL22	50616	symbol	H. sapiens	50616	H. sapiens	1	1	0	1	0	0	0	0	0	0	0	0	0	0	0	0	0	0	0	0
CCR10	2826	symbol	H. sapiens	2826	H. sapiens	1	1	0	0	1	0	0	0	0	0	0	0	0	0	0	0	0	0	0	0
IL37	27178	symbol	H. sapiens	27178	H. sapiens	1	0	0	0	0	0	0	0	0	0	0	0	0	0	0	0	0	0	0	0
MEFV	4210	symbol	H. sapiens	4210	H. sapiens	0	0	1	0	0	0	0	0	0	0	0	0	0	0	0	0	0	0	0	0
KCNH6	81033	symbol	H. sapiens	81033	H. sapiens	0	0	0	0	0	0	0	0	0	0	0	0	0	0	0	0	0	0	0	0
KIR3DS1	3813	symbol	H. sapiens	3813	H. sapiens	0	0	0	0	0	0	0	0	0	0	0	0	0	0	0	0	0	0	0	0
KIR3DL1	3811	symbol	H. sapiens	3811	H. sapiens	0	1	0	0	0	0	0	0	1	0	0	0	0	0	0	0	0	0	0	0
CCR5	1234	symbol	H. sapiens	1234	H. sapiens	1	1	0	0	1	0	0	0	0	0	0	0	0	0	1	0	0	0	0	0
TAB2	23118	symbol	H. sapiens	23118	H. sapiens	0	1	1	0	0	0	1	1	0	0	0	0	0	0	0	0	0	0	0	0
NOTCH1	4851	symbol	H. sapiens	4851	H. sapiens	0	1	0	1	0	0	0	0	0	0	0	1	1	0	0	0	1	0	0	0
BACH1	571	symbol	H. sapiens	571	H. sapiens	0	0	0	0	0	0	0	0	0	0	0	0	0	0	0	0	0	0	0	0
Cd274	29126	symbol	H. sapiens	29126	H. sapiens	0	1	0	0	0	0	0	0	0	0	0	0	0	0	0	0	0	0	0	0
PDCD1LG2	80380	symbol	H. sapiens	80380	H. sapiens	0	1	0	0	0	0	0	0	0	0	0	0	0	0	0	0	0	0	0	0
CD52	1043	symbol	H. sapiens	1043	H. sapiens	0	0	0	0	0	0	0	0	0	0	0	0	0	0	0	0	0	0	0	0
CXCR3	2833	symbol	H. sapiens	2833	H. sapiens	1	0	0	0	1	0	0	0	0	0	0	0	0	0	0	0	0	0	0	0
CD14	929	symbol	H. sapiens	929	H. sapiens	0	1	0	0	0	1	1	1	0	0	0	0	0	0	0	1	0	0	0	1
CSF3	1440	symbol	H. sapiens	1440	H. sapiens	1	1	1	1	0	1	0	0	0	0	0	0	0	0	0	0	0	1	0	0
IL26	55801	symbol	H. sapiens	55801	H. sapiens	1	0	0	0	0	0	0	0	0	0	0	0	0	0	0	0	0	0	0	0
CSF2	1437	symbol	H. sapiens	1437	H. sapiens	1	1	1	1	0	1	0	0	1	1	0	0	0	0	0	1	0	0	0	0
MS4A1	931	symbol	H. sapiens	931	H. sapiens	0	1	0	0	0	0	0	0	0	0	0	0	0	0	0	0	0	0	0	0
ABCB1	5243	symbol	H. sapiens	5243	H. sapiens	0	0	0	0	0	0	0	0	0	0	0	0	1	0	0	0	0	0	0	0
CLEC4E	26253	symbol	H. sapiens	26253	H. sapiens	0	1	0	0	0	0	0	0	0	0	0	0	0	0	0	0	0	0	0	0
CPLX2	10814	symbol	H. sapiens	10814	H. sapiens	0	0	0	0	0	0	0	0	0	0	0	0	0	0	0	0	0	0	0	0
GEM	2669	symbol	H. sapiens	2669	H. sapiens	0	0	0	0	0	0	0	0	0	0	0	0	0	0	0	0	0	0	0	0
ACE	1636	symbol	H. sapiens	1636	H. sapiens	0	0	0	0	0	1	0	0	0	0	0	0	0	0	0	0	0	0	0	0
IL20	50604	symbol	H. sapiens	50604	H. sapiens	1	0	0	1	0	0	0	0	0	0	0	0	0	0	0	0	0	0	0	0
ICOS	29851	symbol	H. sapiens	29851	H. sapiens	0	1	0	0	0	0	0	0	0	1	0	0	0	0	0	0	0	0	0	0
MTCH1	23787	symbol	H. sapiens	23787	H. sapiens	0	0	0	0	0	0	0	0	0	0	0	0	0	0	0	0	0	0	0	0
TNFSF13B	10673	symbol	H. sapiens	10673	H. sapiens	1	1	0	0	0	0	1	0	0	0	0	0	0	0	0	0	0	0	0	0
HMGB1	3146	symbol	H. sapiens	3146	H. sapiens	0	0	0	0	0	0	0	0	0	0	0	0	0	0	0	0	0	0	0	0
IL15	3600	symbol	H. sapiens	3600	H. sapiens	1	1	1	1	0	0	0	0	0	0	0	0	0	0	0	0	0	0	0	0
TREM1	54210	symbol	H. sapiens	54210	H. sapiens	0	0	0	0	0	0	0	0	0	0	0	0	0	0	0	0	0	0	0	0
CD40LG	959	symbol	H. sapiens	959	H. sapiens	1	1	0	0	0	1	1	0	0	1	0	0	0	0	0	0	0	0	0	0
SCUBE1	80274	symbol	H. sapiens	80274	H. sapiens	0	0	0	0	0	0	0	0	0	0	0	0	0	0	0	0	0	0	0	0
S100A8	6279	symbol	H. sapiens	6279	H. sapiens	0	0	1	0	0	0	0	0	0	0	0	0	0	0	0	0	0	0	0	0
S100A9	6280	symbol	H. sapiens	6280	H. sapiens	0	0	1	0	0	0	0	0	0	0	0	0	0	0	0	0	0	0	0	0
CXCL8	3576	symbol	H. sapiens	3576	H. sapiens	1	1	1	1	1	1	1	1	0	0	1	0	0	0	0	0	1	0	0	0
IL32	9235	symbol	H. sapiens	9235	H. sapiens	1	0	0	0	0	0	0	0	0	0	0	0	0	0	0	0	0	0	0	0
HCK	3055	symbol	H. sapiens	3055	H. sapiens	0	0	0	0	1	0	0	0	0	0	0	0	0	0	0	0	0	0	0	0
SRC	6714	symbol	H. sapiens	6714	H. sapiens	0	1	0	0	1	0	1	1	0	0	1	0	1	0	1	0	1	0	1	1
LYN	4067	symbol	H. sapiens	4067	H. sapiens	0	1	0	0	1	0	1	0	0	1	1	0	0	0	1	1	0	0	0	1
YES1	7525	symbol	H. sapiens	7525	H. sapiens	0	0	0	0	0	0	0	0	0	0	0	0	0	0	0	0	0	0	0	0
FYN	2534	symbol	H. sapiens	2534	H. sapiens	0	1	0	0	0	0	1	1	1	1	0	1	0	0	0	0	0	0	0	1
IL1RL1	9173	symbol	H. sapiens	9173	H. sapiens	1	0	0	0	0	0	0	0	0	0	0	0	0	0	0	0	0	0	0	0
TIRAP	114609	symbol	H. sapiens	114609	H. sapiens	0	1	0	0	0	1	1	0	0	0	0	0	0	0	0	0	0	0	0	0
VKORC1	79001	symbol	H. sapiens	79001	H. sapiens	0	0	0	0	0	0	0	0	0	0	0	0	0	0	0	0	0	0	0	0
PON1	5444	symbol	H. sapiens	5444	H. sapiens	0	0	0	0	0	0	0	0	0	0	0	0	0	0	0	0	0	0	0	0
TPMT	7172	symbol	H. sapiens	7172	H. sapiens	0	0	0	0	0	0	0	0	0	0	0	0	0	0	0	0	0	0	0	0
GIMAP2	26157	symbol	H. sapiens	26157	H. sapiens	0	0	0	0	0	0	0	0	0	0	0	0	0	0	0	0	0	0	0	0
GIMAP1	170575	symbol	H. sapiens	170575	H. sapiens	0	0	0	0	0	0	0	0	0	0	0	0	0	0	0	0	0	0	0	0
CP	1356	symbol	H. sapiens	1356	H. sapiens	0	0	0	0	0	0	0	0	0	0	0	0	0	0	0	0	0	0	0	0
HBB	3043	symbol	H. sapiens	3043	H. sapiens	0	0	0	0	0	1	0	0	0	0	0	0	0	0	0	0	0	0	0	0
IRAK1	3654	symbol	H. sapiens	3654	H. sapiens	0	1	0	0	0	1	1	1	0	0	0	0	0	0	0	0	0	0	0	0
CXCL11	6373	symbol	H. sapiens	6373	H. sapiens	1	0	0	0	1	0	1	0	0	0	0	0	0	0	0	0	0	0	0	0
SAA1	6288	symbol	H. sapiens	6288	H. sapiens	0	0	0	0	0	0	0	0	0	0	0	0	0	0	0	0	0	0	0	0
PADI4	23569	symbol	H. sapiens	23569	H. sapiens	0	0	0	0	0	0	0	0	0	0	0	0	0	0	0	0	0	0	0	0
CD68	968	symbol	H. sapiens	968	H. sapiens	0	0	0	0	0	0	0	0	0	0	0	0	0	0	0	0	0	0	0	0
WDR1	9948	symbol	H. sapiens	9948	H. sapiens	0	0	0	0	0	0	0	0	0	0	0	0	0	0	0	0	0	0	0	0
NCF1	653361	symbol	H. sapiens	653361	H. sapiens	0	1	0	0	1	0	0	1	0	0	0	0	0	0	0	0	0	0	0	1
AP1S3	130340	symbol	H. sapiens	130340	H. sapiens	0	0	0	0	0	0	0	0	0	0	0	0	0	0	0	0	0	0	0	0
GLA	2717	symbol	H. sapiens	2717	H. sapiens	0	0	0	0	0	0	0	0	0	0	0	0	0	0	0	0	0	0	0	0
STAT1	6772	symbol	H. sapiens	6772	H. sapiens	0	1	1	1	1	0	1	1	0	0	0	0	0	0	0	1	0	0	0	0
CXCL1	2919	symbol	H. sapiens	2919	H. sapiens	1	1	1	0	1	1	0	0	0	0	1	0	0	0	0	0	0	0	0	0
CCN2	1490	symbol	H. sapiens	1490	H. sapiens	0	0	0	0	0	0	0	0	0	0	0	0	0	0	0	0	0	0	0	0
BAX	581	symbol	H. sapiens	581	H. sapiens	0	1	0	1	0	0	1	1	0	0	0	1	0	0	1	1	1	0	1	0
COL5A1	1289	symbol	H. sapiens	1289	H. sapiens	0	0	0	0	0	0	0	0	0	0	0	0	0	0	0	0	0	0	0	0
TRPV3	162514	symbol	H. sapiens	162514	H. sapiens	0	0	0	0	0	0	0	0	0	0	0	0	0	0	0	0	0	0	0	0
ARHGEF10	9639	symbol	H. sapiens	9639	H. sapiens	0	0	0	0	0	0	0	0	0	0	0	0	0	0	0	0	0	0	0	0
PLA2G1B	5319	symbol	H. sapiens	5319	H. sapiens	0	0	0	0	0	0	0	0	0	0	0	0	0	0	0	1	0	0	0	0
CYP2C19	1557	symbol	H. sapiens	1557	H. sapiens	0	0	0	0	0	0	0	0	0	0	0	0	0	0	0	0	0	0	0	0
RORC	6097	symbol	H. sapiens	6097	H. sapiens	0	1	0	0	0	0	0	0	0	0	0	0	0	0	0	0	0	0	0	0
ATG5	9474	symbol	H. sapiens	9474	H. sapiens	0	0	1	0	0	0	0	0	0	0	1	0	0	0	0	0	0	0	0	0
CD83	9308	symbol	H. sapiens	9308	H. sapiens	0	0	0	0	0	0	0	0	0	0	0	0	0	0	0	0	0	0	0	0
GDF15	9518	symbol	H. sapiens	9518	H. sapiens	1	0	0	0	0	0	0	0	0	0	0	0	0	0	0	0	0	0	0	0
HAVCR2	84868	symbol	H. sapiens	84868	H. sapiens	0	0	0	0	0	0	0	0	0	0	0	0	0	0	0	0	0	0	0	0
RNASE3	6037	symbol	H. sapiens	6037	H. sapiens	0	1	0	1	1	0	1	1	1	1	0	0	1	0	0	1	1	1	0	1
HSPB1	3315	symbol	H. sapiens	3315	H. sapiens	0	1	0	0	0	1	0	1	0	0	0	0	0	0	0	0	1	0	0	0
CXCL16	58191	symbol	H. sapiens	58191	H. sapiens	1	0	0	0	1	0	0	0	0	0	0	0	0	0	0	0	0	0	0	0
IAPP	3375	symbol	H. sapiens	3375	H. sapiens	0	0	0	0	0	0	0	0	0	0	0	0	0	0	0	0	0	0	0	0
ANXA2	302	symbol	H. sapiens	302	H. sapiens	0	0	0	0	0	0	0	0	0	0	0	0	0	0	0	0	0	0	0	0
CCL3	6348	symbol	H. sapiens	6348	H. sapiens	1	1	0	0	1	1	1	0	0	0	0	0	0	0	0	0	0	0	0	0
TNFSF4	7292	symbol	H. sapiens	7292	H. sapiens	1	0	0	0	0	0	0	0	0	0	0	0	0	0	0	0	0	0	0	0
GATA3	2625	symbol	H. sapiens	2625	H. sapiens	0	1	0	0	0	0	0	0	0	0	0	0	0	0	0	0	0	0	0	0
EBI3	10148	symbol	H. sapiens	10148	H. sapiens	0	0	0	0	0	0	0	0	0	0	0	0	0	0	0	0	0	0	0	0
CCL4	6351	symbol	H. sapiens	6351	H. sapiens	1	0	0	0	1	1	1	0	0	0	0	0	0	1	0	0	0	0	0	0
OTULIN	90268	symbol	H. sapiens	90268	H. sapiens	0	0	0	0	0	0	0	0	0	0	0	0	0	0	0	0	0	0	0	0
IL15RA	3601	symbol	H. sapiens	3601	H. sapiens	1	1	0	1	0	0	0	0	0	0	0	0	0	0	0	0	0	0	0	0
PTPN2	5771	symbol	H. sapiens	5771	H. sapiens	0	0	0	1	0	0	0	0	0	0	0	0	0	0	0	0	0	0	0	0
TNFSF13	8741	symbol	H. sapiens	8741	H. sapiens	1	1	0	0	0	0	0	0	0	0	0	0	0	0	0	0	0	0	0	0
OLR1	4973	symbol	H. sapiens	4973	H. sapiens	0	1	0	0	0	0	0	0	0	0	0	0	0	0	0	0	0	0	0	0
IL36RN	26525	symbol	H. sapiens	26525	H. sapiens	1	0	0	0	0	0	0	0	0	0	0	0	0	0	0	0	0	0	0	0
DEFB1	1672	symbol	H. sapiens	1672	H. sapiens	0	1	0	0	0	0	0	0	0	0	0	0	0	0	0	0	0	0	0	0
TNFRSF17	608	symbol	H. sapiens	608	H. sapiens	1	1	0	0	0	0	0	0	0	0	0	0	0	0	0	0	0	0	0	0
IL1F10	84639	symbol	H. sapiens	84639	H. sapiens	1	0	0	0	0	0	0	0	0	0	0	0	0	0	0	0	0	0	0	0
TRIM21	6737	symbol	H. sapiens	6737	H. sapiens	0	1	0	0	0	0	0	0	0	0	0	0	0	0	0	0	0	0	0	0
IL23A	51561	symbol	H. sapiens	51561	H. sapiens	1	1	0	1	0	1	0	0	0	0	0	0	0	0	0	0	0	0	0	0
IL9	3578	symbol	H. sapiens	3578	H. sapiens	1	1	0	1	0	0	0	0	0	0	0	0	0	0	0	0	0	0	0	0
FASN	2194	symbol	H. sapiens	2194	H. sapiens	1	1	1	1	0	1	1	1	1	0	0	0	1	0	0	0	0	0	0	0
PANX1	24145	symbol	H. sapiens	24145	H. sapiens	0	0	1	0	0	0	0	0	0	0	0	0	0	0	0	0	0	0	0	0
KLRK1	22914	symbol	H. sapiens	22914	H. sapiens	0	0	0	0	0	1	0	0	1	0	0	0	0	0	0	0	0	0	0	0
ARR3	407	symbol	H. sapiens	407	H. sapiens	0	0	0	0	0	0	0	0	0	0	0	0	0	0	0	0	0	0	0	0
CX3CL1	6376	symbol	H. sapiens	6376	H. sapiens	1	0	1	0	1	0	0	0	0	0	0	0	0	0	0	0	0	0	0	0
TNFRSF8	943	symbol	H. sapiens	943	H. sapiens	1	0	0	0	0	0	0	0	0	0	0	0	0	0	0	0	0	0	0	0
CCL20	6364	symbol	H. sapiens	6364	H. sapiens	1	1	1	0	1	0	0	0	0	0	0	0	0	0	0	0	0	0	0	0

## Sheet: Enrichment
GroupID	Category	Term	Description	LogP	Log(q-value)	InTerm_InList	Genes	Symbols
1_Summary	KEGG Pathway	hsa04060	Cytokine-cytokine receptor interaction	-72.0845	-69.1852	66/328	608,943,959,1230,1232,1234,1437,1440,2194,2826,2833,2919,3458,3552,3553,3558,3559,3565,3566,3570,3576,3578,3586,3592,3593,3595,3596,3600,3601,3605,3606,3627,4049,6347,6348,6351,6361,6364,6373,6376,6387,7040,7124,7132,7292,7422,8741,8807,8809,9173,9235,9518,10673,26525,27178,29949,50604,50616,51561,55801,58191,84639,90865,112744,149233,246778	TNFRSF17,TNFRSF8,CD40LG,CCR1,CCR3,CCR5,CSF2,CSF3,FASN,CCR10,CXCR3,CXCL1,IFNG,IL1A,IL1B,IL2,IL2RA,IL4,IL4R,IL6R,CXCL8,IL9,IL10,IL12A,IL12B,IL12RB2,IL13,IL15,IL15RA,IL17A,IL18,CXCL10,LTA,CCL2,CCL3,CCL4,CCL17,CCL20,CXCL11,CX3CL1,CXCL12,TGFB1,TNF,TNFRSF1A,TNFSF4,VEGFA,TNFSF13,IL18RAP,IL18R1,IL1RL1,IL32,GDF15,TNFSF13B,IL36RN,IL37,IL19,IL20,IL22,IL23A,IL26,CXCL16,IL1F10,IL33,IL17F,IL23R,IL27
1_Member	KEGG Pathway	hsa04060	Cytokine-cytokine receptor interaction	-72.0845	-69.1852	66/328	608,943,959,1230,1232,1234,1437,1440,2194,2826,2833,2919,3458,3552,3553,3558,3559,3565,3566,3570,3576,3578,3586,3592,3593,3595,3596,3600,3601,3605,3606,3627,4049,6347,6348,6351,6361,6364,6373,6376,6387,7040,7124,7132,7292,7422,8741,8807,8809,9173,9235,9518,10673,26525,27178,29949,50604,50616,51561,55801,58191,84639,90865,112744,149233,246778	TNFRSF17,TNFRSF8,CD40LG,CCR1,CCR3,CCR5,CSF2,CSF3,FASN,CCR10,CXCR3,CXCL1,IFNG,IL1A,IL1B,IL2,IL2RA,IL4,IL4R,IL6R,CXCL8,IL9,IL10,IL12A,IL12B,IL12RB2,IL13,IL15,IL15RA,IL17A,IL18,CXCL10,LTA,CCL2,CCL3,CCL4,CCL17,CCL20,CXCL11,CX3CL1,CXCL12,TGFB1,TNF,TNFRSF1A,TNFSF4,VEGFA,TNFSF13,IL18RAP,IL18R1,IL1RL1,IL32,GDF15,TNFSF13B,IL36RN,IL37,IL19,IL20,IL22,IL23A,IL26,CXCL16,IL1F10,IL33,IL17F,IL23R,IL27
1_Member	KEGG Pathway	ko04060	Cytokine-cytokine receptor interaction	-63.1801	-60.5819	57/270	608,943,959,1230,1232,1234,1437,1440,2826,2833,2919,3458,3552,3553,3558,3559,3565,3566,3570,3576,3578,3586,3592,3593,3595,3596,3600,3601,3605,3606,3627,4049,6347,6348,6351,6361,6364,6373,6376,6387,7040,7124,7132,7292,7422,8741,8807,8809,10673,29949,50604,50616,51561,55801,58191,112744,149233	TNFRSF17,TNFRSF8,CD40LG,CCR1,CCR3,CCR5,CSF2,CSF3,CCR10,CXCR3,CXCL1,IFNG,IL1A,IL1B,IL2,IL2RA,IL4,IL4R,IL6R,CXCL8,IL9,IL10,IL12A,IL12B,IL12RB2,IL13,IL15,IL15RA,IL17A,IL18,CXCL10,LTA,CCL2,CCL3,CCL4,CCL17,CCL20,CXCL11,CX3CL1,CXCL12,TGFB1,TNF,TNFRSF1A,TNFSF4,VEGFA,TNFSF13,IL18RAP,IL18R1,TNFSF13B,IL19,IL20,IL22,IL23A,IL26,CXCL16,IL17F,IL23R
2_Summary	KEGG Pathway	ko05321	Inflammatory bowel disease (IBD)	-62.4096	-59.9875	38/65	2625,3117,3118,3119,3122,3123,3125,3127,3458,3552,3553,3558,3565,3566,3586,3592,3593,3595,3596,3605,3606,4790,6097,6772,6775,7040,7097,7099,7124,8807,8809,30009,50616,50943,51561,64127,112744,149233,1437,1493,2919,3383,3576,3600,3689,6347,6348,6364,6387,7422,8741,10673,581,929,1051,2212,2215,3654,3687,3716,4261,6037,6714,7132,7421,26253,114609,23118,653361,196,3559,3570,8517,959,1234,3303,4851,60…	GATA3,HLA-DQA1,HLA-DQA2,HLA-DQB1,HLA-DRA,HLA-DRB1,HLA-DRB3,HLA-DRB5,IFNG,IL1A,IL1B,IL2,IL4,IL4R,IL10,IL12A,IL12B,IL12RB2,IL13,IL17A,IL18,NFKB1,RORC,STAT1,STAT4,TGFB1,TLR2,TLR4,TNF,IL18RAP,IL18R1,TBX21,IL22,FOXP3,IL23A,NOD2,IL17F,IL23R,CSF2,CTLA4,CXCL1,ICAM1,CXCL8,IL15,ITGB2,CCL2,CCL3,CCL20,CXCL12,VEGFA,TNFSF13,TNFSF13B,BAX,CD14,CEBPB,FCGR2A,FCGR3B,IRAK1,ITGAX,JAK1,CIITA,RNASE3,SRC,TNFRSF1A,VDR,CL…
2_Member	KEGG Pathway	ko05321	Inflammatory bowel disease (IBD)	-62.4096	-59.9875	38/65	2625,3117,3118,3119,3122,3123,3125,3127,3458,3552,3553,3558,3565,3566,3586,3592,3593,3595,3596,3605,3606,4790,6097,6772,6775,7040,7097,7099,7124,8807,8809,30009,50616,50943,51561,64127,112744,149233	GATA3,HLA-DQA1,HLA-DQA2,HLA-DQB1,HLA-DRA,HLA-DRB1,HLA-DRB3,HLA-DRB5,IFNG,IL1A,IL1B,IL2,IL4,IL4R,IL10,IL12A,IL12B,IL12RB2,IL13,IL17A,IL18,NFKB1,RORC,STAT1,STAT4,TGFB1,TLR2,TLR4,TNF,IL18RAP,IL18R1,TBX21,IL22,FOXP3,IL23A,NOD2,IL17F,IL23R
2_Member	KEGG Pathway	hsa05321	Inflammatory bowel disease (IBD)	-61.6795	-59.3823	38/67	2625,3117,3118,3119,3122,3123,3125,3127,3458,3552,3553,3558,3565,3566,3586,3592,3593,3595,3596,3605,3606,4790,6097,6772,6775,7040,7097,7099,7124,8807,8809,30009,50616,50943,51561,64127,112744,149233	GATA3,HLA-DQA1,HLA-DQA2,HLA-DQB1,HLA-DRA,HLA-DRB1,HLA-DRB3,HLA-DRB5,IFNG,IL1A,IL1B,IL2,IL4,IL4R,IL10,IL12A,IL12B,IL12RB2,IL13,IL17A,IL18,NFKB1,RORC,STAT1,STAT4,TGFB1,TLR2,TLR4,TNF,IL18RAP,IL18R1,TBX21,IL22,FOXP3,IL23A,NOD2,IL17F,IL23R
2_Member	KEGG Pathway	ko05323	Rheumatoid arthritis	-41.5214	-39.3211	31/90	1437,1493,2919,3117,3118,3119,3122,3123,3125,3127,3383,3458,3552,3553,3576,3600,3605,3606,3689,6347,6348,6364,6387,7040,7097,7099,7124,7422,8741,10673,51561	CSF2,CTLA4,CXCL1,HLA-DQA1,HLA-DQA2,HLA-DQB1,HLA-DRA,HLA-DRB1,HLA-DRB3,HLA-DRB5,ICAM1,IFNG,IL1A,IL1B,CXCL8,IL15,IL17A,IL18,ITGB2,CCL2,CCL3,CCL20,CXCL12,TGFB1,TLR2,TLR4,TNF,VEGFA,TNFSF13,TNFSF13B,IL23A
2_Member	KEGG Pathway	hsa05152	Tuberculosis	-40.6063	-38.4852	38/192	581,929,1051,2212,2215,3117,3118,3119,3122,3123,3125,3127,3458,3552,3553,3586,3592,3593,3606,3654,3687,3689,3716,4261,4790,6037,6714,6772,7040,7097,7099,7124,7132,7421,26253,51561,64127,114609	BAX,CD14,CEBPB,FCGR2A,FCGR3B,HLA-DQA1,HLA-DQA2,HLA-DQB1,HLA-DRA,HLA-DRB1,HLA-DRB3,HLA-DRB5,IFNG,IL1A,IL1B,IL10,IL12A,IL12B,IL18,IRAK1,ITGAX,ITGB2,JAK1,CIITA,NFKB1,RNASE3,SRC,STAT1,TGFB1,TLR2,TLR4,TNF,TNFRSF1A,VDR,CLEC4E,IL23A,NOD2,TIRAP
2_Member	KEGG Pathway	ko05152	Tuberculosis	-40.282	-38.2278	37/179	581,929,1051,2212,2215,3117,3118,3119,3122,3123,3125,3127,3458,3552,3553,3586,3592,3593,3606,3654,3687,3689,3716,4261,4790,6714,6772,7040,7097,7099,7124,7132,7421,26253,51561,64127,114609	BAX,CD14,CEBPB,FCGR2A,FCGR3B,HLA-DQA1,HLA-DQA2,HLA-DQB1,HLA-DRA,HLA-DRB1,HLA-DRB3,HLA-DRB5,IFNG,IL1A,IL1B,IL10,IL12A,IL12B,IL18,IRAK1,ITGAX,ITGB2,JAK1,CIITA,NFKB1,SRC,STAT1,TGFB1,TLR2,TLR4,TNF,TNFRSF1A,VDR,CLEC4E,IL23A,NOD2,TIRAP
2_Member	KEGG Pathway	hsa05323	Rheumatoid arthritis	-40.0032	-38.007	31/99	1437,1493,2919,3117,3118,3119,3122,3123,3125,3127,3383,3458,3552,3553,3576,3600,3605,3606,3689,6347,6348,6364,6387,7040,7097,7099,7124,7422,8741,10673,51561	CSF2,CTLA4,CXCL1,HLA-DQA1,HLA-DQA2,HLA-DQB1,HLA-DRA,HLA-DRB1,HLA-DRB3,HLA-DRB5,ICAM1,IFNG,IL1A,IL1B,CXCL8,IL15,IL17A,IL18,ITGB2,CCL2,CCL3,CCL20,CXCL12,TGFB1,TLR2,TLR4,TNF,VEGFA,TNFSF13,TNFSF13B,IL23A
2_Member	KEGG Pathway	hsa05140	Leishmania infection	-37.1786	-35.2793	27/73	2212,2215,3117,3118,3119,3122,3123,3125,3127,3458,3552,3553,3565,3586,3592,3593,3654,3689,3716,4790,6772,7040,7097,7099,7124,23118,653361	FCGR2A,FCGR3B,HLA-DQA1,HLA-DQA2,HLA-DQB1,HLA-DRA,HLA-DRB1,HLA-DRB3,HLA-DRB5,IFNG,IL1A,IL1B,IL4,IL10,IL12A,IL12B,IRAK1,ITGB2,JAK1,NFKB1,STAT1,TGFB1,TLR2,TLR4,TNF,TAB2,NCF1
2_Member	KEGG Pathway	ko05140	Leishmaniasis	-37.1786	-35.2793	27/73	2212,2215,3117,3118,3119,3122,3123,3125,3127,3458,3552,3553,3565,3586,3592,3593,3654,3689,3716,4790,6772,7040,7097,7099,7124,23118,653361	FCGR2A,FCGR3B,HLA-DQA1,HLA-DQA2,HLA-DQB1,HLA-DRA,HLA-DRB1,HLA-DRB3,HLA-DRB5,IFNG,IL1A,IL1B,IL4,IL10,IL12A,IL12B,IRAK1,ITGB2,JAK1,NFKB1,STAT1,TGFB1,TLR2,TLR4,TNF,TAB2,NCF1
2_Member	KEGG Pathway	ko04659	Th17 cell differentiation	-35.3303	-33.4724	29/107	196,2625,3117,3118,3119,3122,3123,3125,3127,3458,3553,3558,3559,3565,3566,3570,3605,3716,4790,6097,6772,7040,8517,30009,50616,50943,51561,112744,149233	AHR,GATA3,HLA-DQA1,HLA-DQA2,HLA-DQB1,HLA-DRA,HLA-DRB1,HLA-DRB3,HLA-DRB5,IFNG,IL1B,IL2,IL2RA,IL4,IL4R,IL6R,IL17A,JAK1,NFKB1,RORC,STAT1,TGFB1,IKBKG,TBX21,IL22,FOXP3,IL23A,IL17F,IL23R
2_Member	KEGG Pathway	hsa04659	Th17 cell differentiation	-34.681	-32.8609	29/112	196,2625,3117,3118,3119,3122,3123,3125,3127,3458,3553,3558,3559,3565,3566,3570,3605,3716,4790,6097,6772,7040,8517,30009,50616,50943,51561,112744,149233	AHR,GATA3,HLA-DQA1,HLA-DQA2,HLA-DQB1,HLA-DRA,HLA-DRB1,HLA-DRB3,HLA-DRB5,IFNG,IL1B,IL2,IL2RA,IL4,IL4R,IL6R,IL17A,JAK1,NFKB1,RORC,STAT1,TGFB1,IKBKG,TBX21,IL22,FOXP3,IL23A,IL17F,IL23R
2_Member	KEGG Pathway	ko05145	Toxoplasmosis	-29.6279	-27.9047	26/113	959,1234,3117,3118,3119,3122,3123,3125,3127,3303,3458,3586,3592,3593,3654,3716,4261,4790,6772,7040,7097,7099,7124,7132,8517,23118	CD40LG,CCR5,HLA-DQA1,HLA-DQA2,HLA-DQB1,HLA-DRA,HLA-DRB1,HLA-DRB3,HLA-DRB5,HSPA1A,IFNG,IL10,IL12A,IL12B,IRAK1,JAK1,CIITA,NFKB1,STAT1,TGFB1,TLR2,TLR4,TNF,TNFRSF1A,IKBKG,TAB2
2_Member	KEGG Pathway	hsa05145	Toxoplasmosis	-29.3033	-27.6081	26/116	959,1234,3117,3118,3119,3122,3123,3125,3127,3303,3458,3586,3592,3593,3654,3716,4261,4790,6772,7040,7097,7099,7124,7132,8517,23118	CD40LG,CCR5,HLA-DQA1,HLA-DQA2,HLA-DQB1,HLA-DRA,HLA-DRB1,HLA-DRB3,HLA-DRB5,HSPA1A,IFNG,IL10,IL12A,IL12B,IRAK1,JAK1,CIITA,NFKB1,STAT1,TGFB1,TLR2,TLR4,TNF,TNFRSF1A,IKBKG,TAB2
2_Member	KEGG Pathway	ko04658	Th1 and Th2 cell differentiation	-28.8236	-27.1548	24/92	2625,3117,3118,3119,3122,3123,3125,3127,3458,3558,3559,3565,3566,3592,3593,3595,3596,3716,4790,4851,6772,6775,8517,30009	GATA3,HLA-DQA1,HLA-DQA2,HLA-DQB1,HLA-DRA,HLA-DRB1,HLA-DRB3,HLA-DRB5,IFNG,IL2,IL2RA,IL4,IL4R,IL12A,IL12B,IL12RB2,IL13,JAK1,NFKB1,NOTCH1,STAT1,STAT4,IKBKG,TBX21
2_Member	KEGG Pathway	ko04672	Intestinal immune network for IgA production	-28.6657	-27.0217	20/49	608,959,2826,3117,3118,3119,3122,3123,3125,3127,3558,3565,3586,3600,3601,6387,7040,8741,10673,29851	TNFRSF17,CD40LG,CCR10,HLA-DQA1,HLA-DQA2,HLA-DQB1,HLA-DRA,HLA-DRB1,HLA-DRB3,HLA-DRB5,IL2,IL4,IL10,IL15,IL15RA,CXCL12,TGFB1,TNFSF13,TNFSF13B,ICOS
2_Member	KEGG Pathway	hsa04658	Th1 and Th2 cell differentiation	-28.0878	-26.4791	24/98	2625,3117,3118,3119,3122,3123,3125,3127,3458,3558,3559,3565,3566,3592,3593,3595,3596,3716,4790,4851,6772,6775,8517,30009	GATA3,HLA-DQA1,HLA-DQA2,HLA-DQB1,HLA-DRA,HLA-DRB1,HLA-DRB3,HLA-DRB5,IFNG,IL2,IL2RA,IL4,IL4R,IL12A,IL12B,IL12RB2,IL13,JAK1,NFKB1,NOTCH1,STAT1,STAT4,IKBKG,TBX21
2_Member	KEGG Pathway	hsa05164	Influenza A	-28.0773	-26.4791	29/182	2194,3117,3118,3119,3122,3123,3125,3127,3303,3383,3458,3552,3553,3576,3592,3593,3606,3627,3716,4261,4790,6037,6347,6772,7099,7124,7132,51284,90865	FASN,HLA-DQA1,HLA-DQA2,HLA-DQB1,HLA-DRA,HLA-DRB1,HLA-DRB3,HLA-DRB5,HSPA1A,ICAM1,IFNG,IL1A,IL1B,CXCL8,IL12A,IL12B,IL18,CXCL10,JAK1,CIITA,NFKB1,RNASE3,CCL2,STAT1,TLR4,TNF,TNFRSF1A,TLR7,IL33
2_Member	KEGG Pathway	hsa04672	Intestinal immune network for IgA production	-26.7023	-25.1252	20/59	608,959,2826,3117,3118,3119,3122,3123,3125,3127,3558,3565,3586,3600,3601,6387,7040,8741,10673,29851	TNFRSF17,CD40LG,CCR10,HLA-DQA1,HLA-DQA2,HLA-DQB1,HLA-DRA,HLA-DRB1,HLA-DRB3,HLA-DRB5,IL2,IL4,IL10,IL15,IL15RA,CXCL12,TGFB1,TNFSF13,TNFSF13B,ICOS
2_Member	KEGG Pathway	ko05164	Influenza A	-25.9005	-24.3629	27/173	3117,3118,3119,3122,3123,3125,3127,3303,3383,3458,3552,3553,3576,3592,3593,3606,3627,3716,4261,4790,6347,6772,7099,7124,7132,51284,90865	HLA-DQA1,HLA-DQA2,HLA-DQB1,HLA-DRA,HLA-DRB1,HLA-DRB3,HLA-DRB5,HSPA1A,ICAM1,IFNG,IL1A,IL1B,CXCL8,IL12A,IL12B,IL18,CXCL10,JAK1,CIITA,NFKB1,CCL2,STAT1,TLR4,TNF,TNFRSF1A,TLR7,IL33
2_Member	KEGG Pathway	hsa05332	Graft-versus-host disease	-23.5243	-22.0564	17/46	2194,3106,3117,3118,3119,3122,3123,3125,3127,3458,3552,3553,3558,3811,3821,3824,7124	FASN,HLA-B,HLA-DQA1,HLA-DQA2,HLA-DQB1,HLA-DRA,HLA-DRB1,HLA-DRB3,HLA-DRB5,IFNG,IL1A,IL1B,IL2,KIR3DL1,KLRC1,KLRD1,TNF
2_Member	KEGG Pathway	hsa04940	Type I diabetes mellitus	-23.3325	-21.8957	17/47	2194,3106,3117,3118,3119,3122,3123,3125,3127,3458,3552,3553,3558,3592,3593,4049,7124	FASN,HLA-B,HLA-DQA1,HLA-DQA2,HLA-DQB1,HLA-DRA,HLA-DRB1,HLA-DRB3,HLA-DRB5,IFNG,IL1A,IL1B,IL2,IL12A,IL12B,LTA,TNF
2_Member	KEGG Pathway	hsa05330	Allograft rejection	-23.3325	-21.8957	17/47	959,2194,3106,3117,3118,3119,3122,3123,3125,3127,3458,3558,3565,3586,3592,3593,7124	CD40LG,FASN,HLA-B,HLA-DQA1,HLA-DQA2,HLA-DQB1,HLA-DRA,HLA-DRB1,HLA-DRB3,HLA-DRB5,IFNG,IL2,IL4,IL10,IL12A,IL12B,TNF
2_Member	KEGG Pathway	ko05330	Allograft rejection	-23.2851	-21.8629	16/38	959,3106,3117,3118,3119,3122,3123,3125,3127,3458,3558,3565,3586,3592,3593,7124	CD40LG,HLA-B,HLA-DQA1,HLA-DQA2,HLA-DQB1,HLA-DRA,HLA-DRB1,HLA-DRB3,HLA-DRB5,IFNG,IL2,IL4,IL10,IL12A,IL12B,TNF
2_Member	KEGG Pathway	ko05332	Graft-versus-host disease	-22.6285	-21.2607	16/41	3106,3117,3118,3119,3122,3123,3125,3127,3458,3552,3553,3558,3811,3821,3824,7124	HLA-B,HLA-DQA1,HLA-DQA2,HLA-DQB1,HLA-DRA,HLA-DRB1,HLA-DRB3,HLA-DRB5,IFNG,IL1A,IL1B,IL2,KIR3DL1,KLRC1,KLRD1,TNF
2_Member	KEGG Pathway	hsa05168	Herpes simplex infection	-22.3941	-21.0511	25/185	727,3106,3117,3118,3119,3122,3123,3125,3127,3458,3553,3592,3593,3600,3716,4049,4790,6347,6772,7097,7124,7132,7188,8517,23118	C5,HLA-B,HLA-DQA1,HLA-DQA2,HLA-DQB1,HLA-DRA,HLA-DRB1,HLA-DRB3,HLA-DRB5,IFNG,IL1B,IL12A,IL12B,IL15,JAK1,LTA,NFKB1,CCL2,STAT1,TLR2,TNF,TNFRSF1A,TRAF5,IKBKG,TAB2
2_Member	KEGG Pathway	ko05168	Herpes simplex infection	-22.3941	-21.0511	25/185	727,3106,3117,3118,3119,3122,3123,3125,3127,3458,3553,3592,3593,3600,3716,4049,4790,6347,6772,7097,7124,7132,7188,8517,23118	C5,HLA-B,HLA-DQA1,HLA-DQA2,HLA-DQB1,HLA-DRA,HLA-DRB1,HLA-DRB3,HLA-DRB5,IFNG,IL1B,IL12A,IL12B,IL15,JAK1,LTA,NFKB1,CCL2,STAT1,TLR2,TNF,TNFRSF1A,TRAF5,IKBKG,TAB2
2_Member	KEGG Pathway	ko04940	Type I diabetes mellitus	-22.2245	-20.905	16/43	3106,3117,3118,3119,3122,3123,3125,3127,3458,3552,3553,3558,3592,3593,4049,7124	HLA-B,HLA-DQA1,HLA-DQA2,HLA-DQB1,HLA-DRA,HLA-DRB1,HLA-DRB3,HLA-DRB5,IFNG,IL1A,IL1B,IL2,IL12A,IL12B,LTA,TNF
2_Member	KEGG Pathway	ko05310	Asthma	-20.9723	-19.7065	14/31	959,3117,3118,3119,3122,3123,3125,3127,3565,3578,3586,3596,6037,7124	CD40LG,HLA-DQA1,HLA-DQA2,HLA-DQB1,HLA-DRA,HLA-DRB1,HLA-DRB3,HLA-DRB5,IL4,IL9,IL10,IL13,RNASE3,TNF
2_Member	KEGG Pathway	hsa05169	Epstein-Barr virus infection	-20.6119	-19.3658	28/299	581,960,2194,3106,3117,3118,3119,3122,3123,3125,3127,3303,3315,3383,3458,3586,3627,3654,3716,4067,4790,6772,7097,7124,7128,7188,8517,23118	BAX,CD44,FASN,HLA-B,HLA-DQA1,HLA-DQA2,HLA-DQB1,HLA-DRA,HLA-DRB1,HLA-DRB3,HLA-DRB5,HSPA1A,HSPB1,ICAM1,IFNG,IL10,CXCL10,IRAK1,JAK1,LYN,NFKB1,STAT1,TLR2,TNF,TNFAIP3,TRAF5,IKBKG,TAB2
2_Member	KEGG Pathway	ko04640	Hematopoietic cell lineage	-20.3092	-19.0726	19/97	929,931,960,1437,1440,3117,3118,3119,3122,3123,3125,3127,3552,3553,3559,3565,3566,3570,7124	CD14,MS4A1,CD44,CSF2,CSF3,HLA-DQA1,HLA-DQA2,HLA-DQB1,HLA-DRA,HLA-DRB1,HLA-DRB3,HLA-DRB5,IL1A,IL1B,IL2RA,IL4,IL4R,IL6R,TNF
2_Member	KEGG Pathway	hsa05310	Asthma	-19.0587	-17.8755	14/40	959,3117,3118,3119,3122,3123,3125,3127,3565,3578,3586,3596,6037,7124	CD40LG,HLA-DQA1,HLA-DQA2,HLA-DQB1,HLA-DRA,HLA-DRB1,HLA-DRB3,HLA-DRB5,IL4,IL9,IL10,IL13,RNASE3,TNF
2_Member	KEGG Pathway	hsa04640	Hematopoietic cell lineage	-18.9766	-17.8016	19/113	929,931,960,1437,1440,3117,3118,3119,3122,3123,3125,3127,3552,3553,3559,3565,3566,3570,7124	CD14,MS4A1,CD44,CSF2,CSF3,HLA-DQA1,HLA-DQA2,HLA-DQB1,HLA-DRA,HLA-DRB1,HLA-DRB3,HLA-DRB5,IL1A,IL1B,IL2RA,IL4,IL4R,IL6R,TNF
2_Member	KEGG Pathway	hsa05166	HTLV-I infection	-18.8773	-17.7258	25/256	581,1437,1959,2113,3106,3117,3118,3119,3122,3123,3125,3127,3383,3558,3559,3600,3601,3689,3716,4049,4790,7040,7124,7132,8517	BAX,CSF2,EGR2,ETS1,HLA-B,HLA-DQA1,HLA-DQA2,HLA-DQB1,HLA-DRA,HLA-DRB1,HLA-DRB3,HLA-DRB5,ICAM1,IL2,IL2RA,IL15,IL15RA,ITGB2,JAK1,LTA,NFKB1,TGFB1,TNF,TNFRSF1A,IKBKG
2_Member	KEGG Pathway	ko05166	HTLV-I infection	-18.8773	-17.7258	25/256	581,1437,1959,2113,3106,3117,3118,3119,3122,3123,3125,3127,3383,3558,3559,3600,3601,3689,3716,4049,4790,7040,7124,7132,8517	BAX,CSF2,EGR2,ETS1,HLA-B,HLA-DQA1,HLA-DQA2,HLA-DQB1,HLA-DRA,HLA-DRB1,HLA-DRB3,HLA-DRB5,ICAM1,IL2,IL2RA,IL15,IL15RA,ITGB2,JAK1,LTA,NFKB1,TGFB1,TNF,TNFRSF1A,IKBKG
2_Member	KEGG Pathway	hsa05150	Staphylococcus aureus infection	-18.8684	-17.725	17/80	629,727,1667,1672,2212,2215,3075,3117,3118,3119,3122,3123,3125,3127,3383,3586,3689	CFB,C5,DEFA1,DEFB1,FCGR2A,FCGR3B,CFH,HLA-DQA1,HLA-DQA2,HLA-DQB1,HLA-DRA,HLA-DRB1,HLA-DRB3,HLA-DRB5,ICAM1,IL10,ITGB2
2_Member	KEGG Pathway	ko05150	Staphylococcus aureus infection	-18.3702	-17.2491	15/56	629,727,2212,2215,3075,3117,3118,3119,3122,3123,3125,3127,3383,3586,3689	CFB,C5,FCGR2A,FCGR3B,CFH,HLA-DQA1,HLA-DQA2,HLA-DQB1,HLA-DRA,HLA-DRB1,HLA-DRB3,HLA-DRB5,ICAM1,IL10,ITGB2
2_Member	KEGG Pathway	ko05169	Epstein-Barr virus infection	-17.7286	-16.6146	22/201	960,3106,3117,3118,3119,3122,3123,3125,3127,3303,3315,3383,3458,3586,3654,3716,4067,4790,7128,7188,8517,23118	CD44,HLA-B,HLA-DQA1,HLA-DQA2,HLA-DQB1,HLA-DRA,HLA-DRB1,HLA-DRB3,HLA-DRB5,HSPA1A,HSPB1,ICAM1,IFNG,IL10,IRAK1,JAK1,LYN,NFKB1,TNFAIP3,TRAF5,IKBKG,TAB2
2_Member	KEGG Pathway	ko04612	Antigen processing and presentation	-16.1001	-14.9932	15/77	3106,3117,3118,3119,3122,3123,3125,3127,3303,3458,3811,3821,3824,4261,7124	HLA-B,HLA-DQA1,HLA-DQA2,HLA-DQB1,HLA-DRA,HLA-DRB1,HLA-DRB3,HLA-DRB5,HSPA1A,IFNG,KIR3DL1,KLRC1,KLRD1,CIITA,TNF
2_Member	KEGG Pathway	hsa05320	Autoimmune thyroid disease	-15.8203	-14.7272	14/64	959,1493,2194,3106,3117,3118,3119,3122,3123,3125,3127,3558,3565,3586	CD40LG,CTLA4,FASN,HLA-B,HLA-DQA1,HLA-DQA2,HLA-DQB1,HLA-DRA,HLA-DRB1,HLA-DRB3,HLA-DRB5,IL2,IL4,IL10
2_Member	KEGG Pathway	hsa04612	Antigen processing and presentation	-15.6648	-14.5785	15/82	3106,3117,3118,3119,3122,3123,3125,3127,3303,3458,3811,3821,3824,4261,7124	HLA-B,HLA-DQA1,HLA-DQA2,HLA-DQB1,HLA-DRA,HLA-DRB1,HLA-DRB3,HLA-DRB5,HSPA1A,IFNG,KIR3DL1,KLRC1,KLRD1,CIITA,TNF
2_Member	KEGG Pathway	ko05320	Autoimmune thyroid disease	-15.436	-14.3563	13/53	959,1493,3106,3117,3118,3119,3122,3123,3125,3127,3558,3565,3586	CD40LG,CTLA4,HLA-B,HLA-DQA1,HLA-DQA2,HLA-DQB1,HLA-DRA,HLA-DRB1,HLA-DRB3,HLA-DRB5,IL2,IL4,IL10
2_Member	KEGG Pathway	ko04514	Cell adhesion molecules (CAMs)	-13.13	-12.1	16/144	959,1493,3106,3117,3118,3119,3122,3123,3125,3127,3383,3689,5133,29126,29851,80380	CD40LG,CTLA4,HLA-B,HLA-DQA1,HLA-DQA2,HLA-DQB1,HLA-DRA,HLA-DRB1,HLA-DRB3,HLA-DRB5,ICAM1,ITGB2,PDCD1,CD274,ICOS,PDCD1LG2
2_Member	KEGG Pathway	hsa05322	Systemic lupus erythematosus	-13.0352	-12.0127	16/146	727,959,2212,2215,3117,3118,3119,3122,3123,3125,3127,3458,3586,3627,6737,7124	C5,CD40LG,FCGR2A,FCGR3B,HLA-DQA1,HLA-DQA2,HLA-DQB1,HLA-DRA,HLA-DRB1,HLA-DRB3,HLA-DRB5,IFNG,IL10,CXCL10,TRIM21,TNF
2_Member	KEGG Pathway	hsa04514	Cell adhesion molecules (CAMs)	-12.7143	-11.7127	16/153	959,1493,3106,3117,3118,3119,3122,3123,3125,3127,3383,3689,5133,29126,29851,80380	CD40LG,CTLA4,HLA-B,HLA-DQA1,HLA-DQA2,HLA-DQB1,HLA-DRA,HLA-DRB1,HLA-DRB3,HLA-DRB5,ICAM1,ITGB2,PDCD1,CD274,ICOS,PDCD1LG2
2_Member	KEGG Pathway	ko04145	Phagosome	-12.6698	-11.6737	16/154	929,2212,2215,3106,3117,3118,3119,3122,3123,3125,3127,3689,4973,7097,7099,653361	CD14,FCGR2A,FCGR3B,HLA-B,HLA-DQA1,HLA-DQA2,HLA-DQB1,HLA-DRA,HLA-DRB1,HLA-DRB3,HLA-DRB5,ITGB2,OLR1,TLR2,TLR4,NCF1
2_Member	KEGG Pathway	ko05322	Systemic lupus erythematosus	-12.4395	-11.4594	15/133	727,959,2212,2215,3117,3118,3119,3122,3123,3125,3127,3458,3586,6737,7124	C5,CD40LG,FCGR2A,FCGR3B,HLA-DQA1,HLA-DQA2,HLA-DQB1,HLA-DRA,HLA-DRB1,HLA-DRB3,HLA-DRB5,IFNG,IL10,TRIM21,TNF
2_Member	KEGG Pathway	hsa05416	Viral myocarditis	-12.2849	-11.3099	12/70	959,2534,3106,3117,3118,3119,3122,3123,3125,3127,3383,3689	CD40LG,FYN,HLA-B,HLA-DQA1,HLA-DQA2,HLA-DQB1,HLA-DRA,HLA-DRB1,HLA-DRB3,HLA-DRB5,ICAM1,ITGB2
2_Member	KEGG Pathway	hsa04145	Phagosome	-12.0794	-11.1196	16/168	929,2212,2215,3106,3117,3118,3119,3122,3123,3125,3127,3689,4973,7097,7099,653361	CD14,FCGR2A,FCGR3B,HLA-B,HLA-DQA1,HLA-DQA2,HLA-DQB1,HLA-DRA,HLA-DRB1,HLA-DRB3,HLA-DRB5,ITGB2,OLR1,TLR2,TLR4,NCF1
3_Summary	KEGG Pathway	ko04657	IL-17 signaling pathway	-30.3805	-28.5952	25/93	1051,1437,1440,2919,3458,3553,3565,3576,3596,3605,3627,4318,4790,6279,6280,6347,6361,6364,7124,7128,7188,8517,10758,23118,112744,2194,3383,3600,4049,6376,7132,8809,64127,1667,3428,3606,3716,4210,5027,6772,7099,9447,9474,10392,24145	CEBPB,CSF2,CSF3,CXCL1,IFNG,IL1B,IL4,CXCL8,IL13,IL17A,CXCL10,MMP9,NFKB1,S100A8,S100A9,CCL2,CCL17,CCL20,TNF,TNFAIP3,TRAF5,IKBKG,TRAF3IP2,TAB2,IL17F,FASN,ICAM1,IL15,LTA,CX3CL1,TNFRSF1A,IL18R1,NOD2,DEFA1,IFI16,IL18,JAK1,MEFV,P2RX7,STAT1,TLR4,AIM2,ATG5,NOD1,PANX1
3_Member	KEGG Pathway	ko04657	IL-17 signaling pathway	-30.3805	-28.5952	25/93	1051,1437,1440,2919,3458,3553,3565,3576,3596,3605,3627,4318,4790,6279,6280,6347,6361,6364,7124,7128,7188,8517,10758,23118,112744	CEBPB,CSF2,CSF3,CXCL1,IFNG,IL1B,IL4,CXCL8,IL13,IL17A,CXCL10,MMP9,NFKB1,S100A8,S100A9,CCL2,CCL17,CCL20,TNF,TNFAIP3,TRAF5,IKBKG,TRAF3IP2,TAB2,IL17F
3_Member	KEGG Pathway	hsa04657	IL-17 signaling pathway	-30.1199	-28.3667	25/95	1051,1437,1440,2919,3458,3553,3565,3576,3596,3605,3627,4318,4790,6279,6280,6347,6361,6364,7124,7128,7188,8517,10758,23118,112744	CEBPB,CSF2,CSF3,CXCL1,IFNG,IL1B,IL4,CXCL8,IL13,IL17A,CXCL10,MMP9,NFKB1,S100A8,S100A9,CCL2,CCL17,CCL20,TNF,TNFAIP3,TRAF5,IKBKG,TRAF3IP2,TAB2,IL17F
3_Member	KEGG Pathway	hsa04668	TNF signaling pathway	-23.2081	-21.8002	22/115	1051,1437,2194,2919,3383,3553,3600,3627,4049,4318,4790,6347,6364,6376,7124,7128,7132,7188,8517,8809,23118,64127	CEBPB,CSF2,FASN,CXCL1,ICAM1,IL1B,IL15,CXCL10,LTA,MMP9,NFKB1,CCL2,CCL20,CX3CL1,TNF,TNFAIP3,TNFRSF1A,TRAF5,IKBKG,IL18R1,TAB2,NOD2
3_Member	KEGG Pathway	ko04668	TNF signaling pathway	-22.3297	-20.9986	21/108	1051,1437,2919,3383,3553,3600,3627,4049,4318,4790,6347,6364,6376,7124,7128,7132,7188,8517,8809,23118,64127	CEBPB,CSF2,CXCL1,ICAM1,IL1B,IL15,CXCL10,LTA,MMP9,NFKB1,CCL2,CCL20,CX3CL1,TNF,TNFAIP3,TNFRSF1A,TRAF5,IKBKG,IL18R1,TAB2,NOD2
3_Member	KEGG Pathway	hsa04621	NOD-like receptor signaling pathway	-19.7328	-18.5056	23/186	1667,2919,3428,3553,3576,3606,3716,4210,4790,5027,6347,6772,7099,7124,7128,7188,8517,9447,9474,10392,23118,24145,64127	DEFA1,CXCL1,IFI16,IL1B,CXCL8,IL18,JAK1,MEFV,NFKB1,P2RX7,CCL2,STAT1,TLR4,TNF,TNFAIP3,TRAF5,IKBKG,AIM2,ATG5,NOD1,TAB2,PANX1,NOD2
3_Member	KEGG Pathway	ko04621	NOD-like receptor signaling pathway	-19.3304	-18.1301	22/170	2919,3428,3553,3576,3606,3716,4210,4790,5027,6347,6772,7099,7124,7128,7188,8517,9447,9474,10392,23118,24145,64127	CXCL1,IFI16,IL1B,CXCL8,IL18,JAK1,MEFV,NFKB1,P2RX7,CCL2,STAT1,TLR4,TNF,TNFAIP3,TRAF5,IKBKG,AIM2,ATG5,NOD1,TAB2,PANX1,NOD2
4_Summary	KEGG Pathway	hsa04630	Jak-STAT signaling pathway	-26.0421	-24.4853	27/171	1437,1440,3075,3458,3558,3559,3565,3566,3570,3578,3586,3592,3593,3595,3596,3600,3601,3716,5771,6037,6772,6775,29949,50604,50616,51561,149233,581,2113,2194,2308,3576,4313,4318,4790,4851,6093,6387,7040,7188,7422,8517,9475	CSF2,CSF3,CFH,IFNG,IL2,IL2RA,IL4,IL4R,IL6R,IL9,IL10,IL12A,IL12B,IL12RB2,IL13,IL15,IL15RA,JAK1,PTPN2,RNASE3,STAT1,STAT4,IL19,IL20,IL22,IL23A,IL23R,BAX,ETS1,FASN,FOXO1,CXCL8,MMP2,MMP9,NFKB1,NOTCH1,ROCK1,CXCL12,TGFB1,TRAF5,VEGFA,IKBKG,ROCK2
4_Member	KEGG Pathway	hsa04630	Jak-STAT signaling pathway	-26.0421	-24.4853	27/171	1437,1440,3075,3458,3558,3559,3565,3566,3570,3578,3586,3592,3593,3595,3596,3600,3601,3716,5771,6037,6772,6775,29949,50604,50616,51561,149233	CSF2,CSF3,CFH,IFNG,IL2,IL2RA,IL4,IL4R,IL6R,IL9,IL10,IL12A,IL12B,IL12RB2,IL13,IL15,IL15RA,JAK1,PTPN2,RNASE3,STAT1,STAT4,IL19,IL20,IL22,IL23A,IL23R
4_Member	KEGG Pathway	ko04630	Jak-STAT signaling pathway	-24.3	-22.781	25/156	1437,1440,3458,3558,3559,3565,3566,3570,3578,3586,3592,3593,3595,3596,3600,3601,3716,5771,6772,6775,29949,50604,50616,51561,149233	CSF2,CSF3,IFNG,IL2,IL2RA,IL4,IL4R,IL6R,IL9,IL10,IL12A,IL12B,IL12RB2,IL13,IL15,IL15RA,JAK1,PTPN2,STAT1,STAT4,IL19,IL20,IL22,IL23A,IL23R
4_Member	KEGG Pathway	hsa05200	Pathways in cancer	-19.5281	-18.31	35/576	581,2113,2194,2308,3075,3458,3558,3559,3565,3566,3570,3576,3592,3593,3595,3596,3600,3601,3716,4313,4318,4790,4851,6037,6093,6387,6772,6775,7040,7188,7422,8517,9475,51561,149233	BAX,ETS1,FASN,FOXO1,CFH,IFNG,IL2,IL2RA,IL4,IL4R,IL6R,CXCL8,IL12A,IL12B,IL12RB2,IL13,IL15,IL15RA,JAK1,MMP2,MMP9,NFKB1,NOTCH1,RNASE3,ROCK1,CXCL12,STAT1,STAT4,TGFB1,TRAF5,VEGFA,IKBKG,ROCK2,IL23A,IL23R
5_Summary	KEGG Pathway	hsa04062	Chemokine signaling pathway	-24.0331	-22.5318	27/202	1230,1232,1234,2826,2833,2919,3055,3576,3627,4067,4790,6037,6093,6347,6348,6351,6361,6364,6373,6376,6387,6714,6772,8517,9475,58191,653361	CCR1,CCR3,CCR5,CCR10,CXCR3,CXCL1,HCK,CXCL8,CXCL10,LYN,NFKB1,RNASE3,ROCK1,CCL2,CCL3,CCL4,CCL17,CCL20,CXCL11,CX3CL1,CXCL12,SRC,STAT1,IKBKG,ROCK2,CXCL16,NCF1
5_Member	KEGG Pathway	hsa04062	Chemokine signaling pathway	-24.0331	-22.5318	27/202	1230,1232,1234,2826,2833,2919,3055,3576,3627,4067,4790,6037,6093,6347,6348,6351,6361,6364,6373,6376,6387,6714,6772,8517,9475,58191,653361	CCR1,CCR3,CCR5,CCR10,CXCR3,CXCL1,HCK,CXCL8,CXCL10,LYN,NFKB1,RNASE3,ROCK1,CCL2,CCL3,CCL4,CCL17,CCL20,CXCL11,CX3CL1,CXCL12,SRC,STAT1,IKBKG,ROCK2,CXCL16,NCF1
5_Member	KEGG Pathway	ko04062	Chemokine signaling pathway	-23.9196	-22.4353	26/182	1230,1232,1234,2826,2833,2919,3055,3576,3627,4067,4790,6093,6347,6348,6351,6361,6364,6373,6376,6387,6714,6772,8517,9475,58191,653361	CCR1,CCR3,CCR5,CCR10,CXCR3,CXCL1,HCK,CXCL8,CXCL10,LYN,NFKB1,ROCK1,CCL2,CCL3,CCL4,CCL17,CCL20,CXCL11,CX3CL1,CXCL12,SRC,STAT1,IKBKG,ROCK2,CXCL16,NCF1
6_Summary	KEGG Pathway	ko05144	Malaria	-22.9639	-21.5698	17/49	959,1440,3043,3383,3458,3553,3576,3586,3592,3606,3689,6347,7040,7097,7099,7124,22914,1636,2194,3558,3593,3654,4790,6348,7132,8517,727,929,3394,3552,10392,51561,114609,1437,2919,3315,3303,6093,6351,9475	CD40LG,CSF3,HBB,ICAM1,IFNG,IL1B,CXCL8,IL10,IL12A,IL18,ITGB2,CCL2,TGFB1,TLR2,TLR4,TNF,KLRK1,ACE,FASN,IL2,IL12B,IRAK1,NFKB1,CCL3,TNFRSF1A,IKBKG,C5,CD14,IRF8,IL1A,NOD1,IL23A,TIRAP,CSF2,CXCL1,HSPB1,HSPA1A,ROCK1,CCL4,ROCK2
6_Member	KEGG Pathway	ko05144	Malaria	-22.9639	-21.5698	17/49	959,1440,3043,3383,3458,3553,3576,3586,3592,3606,3689,6347,7040,7097,7099,7124,22914	CD40LG,CSF3,HBB,ICAM1,IFNG,IL1B,CXCL8,IL10,IL12A,IL18,ITGB2,CCL2,TGFB1,TLR2,TLR4,TNF,KLRK1
6_Member	KEGG Pathway	hsa05144	Malaria	-21.9617	-20.6752	17/55	959,1440,3043,3383,3458,3553,3576,3586,3592,3606,3689,6347,7040,7097,7099,7124,22914	CD40LG,CSF3,HBB,ICAM1,IFNG,IL1B,CXCL8,IL10,IL12A,IL18,ITGB2,CCL2,TGFB1,TLR2,TLR4,TNF,KLRK1
6_Member	KEGG Pathway	hsa05142	Chagas disease (American trypanosomiasis)	-19.4495	-18.2404	19/107	1636,2194,3458,3553,3558,3576,3586,3592,3593,3654,4790,6347,6348,7040,7097,7099,7124,7132,8517	ACE,FASN,IFNG,IL1B,IL2,CXCL8,IL10,IL12A,IL12B,IRAK1,NFKB1,CCL2,CCL3,TGFB1,TLR2,TLR4,TNF,TNFRSF1A,IKBKG
6_Member	KEGG Pathway	ko05133	Pertussis	-19.2798	-18.0881	17/76	727,929,3394,3552,3553,3576,3586,3592,3593,3654,3689,4790,7099,7124,10392,51561,114609	C5,CD14,IRF8,IL1A,IL1B,CXCL8,IL10,IL12A,IL12B,IRAK1,ITGB2,NFKB1,TLR4,TNF,NOD1,IL23A,TIRAP
6_Member	KEGG Pathway	hsa05133	Pertussis	-18.7692	-17.6334	17/81	727,929,3394,3552,3553,3576,3586,3592,3593,3654,3689,4790,7099,7124,10392,51561,114609	C5,CD14,IRF8,IL1A,IL1B,CXCL8,IL10,IL12A,IL12B,IRAK1,ITGB2,NFKB1,TLR4,TNF,NOD1,IL23A,TIRAP
6_Member	KEGG Pathway	ko05142	Chagas disease (American trypanosomiasis)	-18.3996	-17.2711	18/102	1636,3458,3553,3558,3576,3586,3592,3593,3654,4790,6347,6348,7040,7097,7099,7124,7132,8517	ACE,IFNG,IL1B,IL2,CXCL8,IL10,IL12A,IL12B,IRAK1,NFKB1,CCL2,CCL3,TGFB1,TLR2,TLR4,TNF,TNFRSF1A,IKBKG
6_Member	KEGG Pathway	ko05146	Amoebiasis	-15.9947	-14.8947	16/96	929,1437,2919,3315,3458,3553,3576,3586,3592,3593,3689,4790,7040,7097,7099,7124	CD14,CSF2,CXCL1,HSPB1,IFNG,IL1B,CXCL8,IL10,IL12A,IL12B,ITGB2,NFKB1,TGFB1,TLR2,TLR4,TNF
6_Member	KEGG Pathway	hsa05146	Amoebiasis	-15.2134	-14.1466	16/107	929,1437,2919,3315,3458,3553,3576,3586,3592,3593,3689,4790,7040,7097,7099,7124	CD14,CSF2,CXCL1,HSPB1,IFNG,IL1B,CXCL8,IL10,IL12A,IL12B,ITGB2,NFKB1,TGFB1,TLR2,TLR4,TNF
6_Member	KEGG Pathway	ko05134	Legionellosis	-15.2056	-14.1452	13/55	929,2919,3303,3553,3576,3592,3593,3606,3689,4790,7097,7099,7124	CD14,CXCL1,HSPA1A,IL1B,CXCL8,IL12A,IL12B,IL18,ITGB2,NFKB1,TLR2,TLR4,TNF
6_Member	KEGG Pathway	hsa05134	Legionellosis	-14.7728	-13.7186	13/59	929,2919,3303,3553,3576,3592,3593,3606,3689,4790,7097,7099,7124	CD14,CXCL1,HSPA1A,IL1B,CXCL8,IL12A,IL12B,IL18,ITGB2,NFKB1,TLR2,TLR4,TNF
6_Member	KEGG Pathway	ko05132	Salmonella infection	-13.9129	-12.8649	14/86	929,1437,2919,3458,3552,3553,3576,3606,4790,6093,6348,6351,7099,9475	CD14,CSF2,CXCL1,IFNG,IL1A,IL1B,CXCL8,IL18,NFKB1,ROCK1,CCL3,CCL4,TLR4,ROCK2
6_Member	KEGG Pathway	hsa05132	Salmonella infection	-13.2878	-12.2459	14/95	929,1437,2919,3458,3552,3553,3576,3606,4790,6093,6348,6351,7099,9475	CD14,CSF2,CXCL1,IFNG,IL1A,IL1B,CXCL8,IL18,NFKB1,ROCK1,CCL3,CCL4,TLR4,ROCK2
6_Member	KEGG Pathway	hsa05143	African trypanosomiasis	-11.6347	-10.68	10/44	2194,3043,3383,3458,3553,3586,3592,3593,3606,7124	FASN,HBB,ICAM1,IFNG,IL1B,IL10,IL12A,IL12B,IL18,TNF
6_Member	KEGG Pathway	ko05143	African trypanosomiasis	-11.0548	-10.1145	9/35	3043,3383,3458,3553,3586,3592,3593,3606,7124	HBB,ICAM1,IFNG,IL1B,IL10,IL12A,IL12B,IL18,TNF
7_Summary	KEGG Pathway	ko04620	Toll-like receptor signaling pathway	-22.6987	-21.318	21/104	929,3553,3576,3592,3593,3627,3654,3663,4790,6348,6351,6373,6772,7097,7099,7124,8517,23118,51284,51311,114609,959,3383,4049,4067,6387,7128,7132,7188,10673,581,2194,2534,3303,3458,3552,3558,3559,3565,3596,3716,1959,4318,6037,6714,6775,7040	CD14,IL1B,CXCL8,IL12A,IL12B,CXCL10,IRAK1,IRF5,NFKB1,CCL3,CCL4,CXCL11,STAT1,TLR2,TLR4,TNF,IKBKG,TAB2,TLR7,TLR8,TIRAP,CD40LG,ICAM1,LTA,LYN,CXCL12,TNFAIP3,TNFRSF1A,TRAF5,TNFSF13B,BAX,FASN,FYN,HSPA1A,IFNG,IL1A,IL2,IL2RA,IL4,IL13,JAK1,EGR2,MMP9,RNASE3,SRC,STAT4,TGFB1
7_Member	KEGG Pathway	ko04620	Toll-like receptor signaling pathway	-22.6987	-21.318	21/104	929,3553,3576,3592,3593,3627,3654,3663,4790,6348,6351,6373,6772,7097,7099,7124,8517,23118,51284,51311,114609	CD14,IL1B,CXCL8,IL12A,IL12B,CXCL10,IRAK1,IRF5,NFKB1,CCL3,CCL4,CXCL11,STAT1,TLR2,TLR4,TNF,IKBKG,TAB2,TLR7,TLR8,TIRAP
7_Member	KEGG Pathway	hsa04620	Toll-like receptor signaling pathway	-22.0631	-20.7549	21/111	929,3553,3576,3592,3593,3627,3654,3663,4790,6348,6351,6373,6772,7097,7099,7124,8517,23118,51284,51311,114609	CD14,IL1B,CXCL8,IL12A,IL12B,CXCL10,IRAK1,IRF5,NFKB1,CCL3,CCL4,CXCL11,STAT1,TLR2,TLR4,TNF,IKBKG,TAB2,TLR7,TLR8,TIRAP
7_Member	KEGG Pathway	ko04064	NF-kappa B signaling pathway	-22.0286	-20.7313	20/95	929,959,3383,3553,3576,3654,4049,4067,4790,6351,6387,7099,7124,7128,7132,7188,8517,10673,23118,114609	CD14,CD40LG,ICAM1,IL1B,CXCL8,IRAK1,LTA,LYN,NFKB1,CCL4,CXCL12,TLR4,TNF,TNFAIP3,TNFRSF1A,TRAF5,IKBKG,TNFSF13B,TAB2,TIRAP
7_Member	KEGG Pathway	hsa05162	Measles	-21.3897	-20.1136	23/158	581,2194,2534,3303,3458,3552,3553,3558,3559,3565,3592,3593,3596,3654,3716,4790,6772,7097,7099,7128,8517,23118,51284	BAX,FASN,FYN,HSPA1A,IFNG,IL1A,IL1B,IL2,IL2RA,IL4,IL12A,IL12B,IL13,IRAK1,JAK1,NFKB1,STAT1,TLR2,TLR4,TNFAIP3,IKBKG,TAB2,TLR7
7_Member	KEGG Pathway	hsa04064	NF-kappa B signaling pathway	-20.921	-19.6652	20/107	929,959,3383,3553,3576,3654,4049,4067,4790,6351,6387,7099,7124,7128,7132,7188,8517,10673,23118,114609	CD14,CD40LG,ICAM1,IL1B,CXCL8,IRAK1,LTA,LYN,NFKB1,CCL4,CXCL12,TLR4,TNF,TNFAIP3,TNFRSF1A,TRAF5,IKBKG,TNFSF13B,TAB2,TIRAP
7_Member	KEGG Pathway	ko05162	Measles	-18.8768	-17.7258	20/134	2534,3303,3458,3552,3553,3558,3559,3565,3592,3593,3596,3654,3716,4790,6772,7097,7099,7128,23118,51284	FYN,HSPA1A,IFNG,IL1A,IL1B,IL2,IL2RA,IL4,IL12A,IL12B,IL13,IRAK1,JAK1,NFKB1,STAT1,TLR2,TLR4,TNFAIP3,TAB2,TLR7
7_Member	KEGG Pathway	hsa05161	Hepatitis B	-15.2143	-14.1466	19/177	581,1959,2194,3576,3654,3716,4318,4790,6037,6714,6772,6775,7040,7097,7099,7124,8517,23118,114609	BAX,EGR2,FASN,CXCL8,IRAK1,JAK1,MMP9,NFKB1,RNASE3,SRC,STAT1,STAT4,TGFB1,TLR2,TLR4,TNF,IKBKG,TAB2,TIRAP
8_Summary	KEGG Pathway	ko05418	Fluid shear stress and atherosclerosis	-13.2264	-12.1904	16/142	3383,3458,3552,3553,4313,4318,4790,4846,6347,6714,7124,7132,7422,8517,387082,653361,581,2308,3576,6772,7040,2212,2215,2534,3716,23118,2194,3627,6037,929,3303,3315,3654,6093,9475,3570,4524,5770	ICAM1,IFNG,IL1A,IL1B,MMP2,MMP9,NFKB1,NOS3,CCL2,SRC,TNF,TNFRSF1A,VEGFA,IKBKG,SUMO4,NCF1,BAX,FOXO1,CXCL8,STAT1,TGFB1,FCGR2A,FCGR3B,FYN,JAK1,TAB2,FASN,CXCL10,RNASE3,CD14,HSPA1A,HSPB1,IRAK1,ROCK1,ROCK2,IL6R,MTHFR,PTPN1
8_Member	KEGG Pathway	ko05418	Fluid shear stress and atherosclerosis	-13.2264	-12.1904	16/142	3383,3458,3552,3553,4313,4318,4790,4846,6347,6714,7124,7132,7422,8517,387082,653361	ICAM1,IFNG,IL1A,IL1B,MMP2,MMP9,NFKB1,NOS3,CCL2,SRC,TNF,TNFRSF1A,VEGFA,IKBKG,SUMO4,NCF1
8_Member	KEGG Pathway	ko04933	AGE-RAGE signaling pathway in diabetic complications	-13.0311	-12.0127	14/99	581,2308,3383,3552,3553,3576,4313,4790,4846,6347,6772,7040,7124,7422	BAX,FOXO1,ICAM1,IL1A,IL1B,CXCL8,MMP2,NFKB1,NOS3,CCL2,STAT1,TGFB1,TNF,VEGFA
8_Member	KEGG Pathway	hsa05418	Fluid shear stress and atherosclerosis	-12.9417	-11.9346	16/148	3383,3458,3552,3553,4313,4318,4790,4846,6347,6714,7124,7132,7422,8517,387082,653361	ICAM1,IFNG,IL1A,IL1B,MMP2,MMP9,NFKB1,NOS3,CCL2,SRC,TNF,TNFRSF1A,VEGFA,IKBKG,SUMO4,NCF1
8_Member	KEGG Pathway	ko04380	Osteoclast differentiation	-12.5872	-11.5964	15/130	2212,2215,2534,3458,3552,3553,3716,4790,6772,7040,7124,7132,8517,23118,653361	FCGR2A,FCGR3B,FYN,IFNG,IL1A,IL1B,JAK1,NFKB1,STAT1,TGFB1,TNF,TNFRSF1A,IKBKG,TAB2,NCF1
8_Member	KEGG Pathway	hsa04933	AGE-RAGE signaling pathway in diabetic complications	-12.5512	-11.5657	14/107	581,2308,3383,3552,3553,3576,4313,4790,4846,6347,6772,7040,7124,7422	BAX,FOXO1,ICAM1,IL1A,IL1B,CXCL8,MMP2,NFKB1,NOS3,CCL2,STAT1,TGFB1,TNF,VEGFA
8_Member	KEGG Pathway	hsa04380	Osteoclast differentiation	-12.2016	-11.2368	15/138	2212,2215,2534,3458,3552,3553,3716,4790,6772,7040,7124,7132,8517,23118,653361	FCGR2A,FCGR3B,FYN,IFNG,IL1A,IL1B,JAK1,NFKB1,STAT1,TGFB1,TNF,TNFRSF1A,IKBKG,TAB2,NCF1
8_Member	KEGG Pathway	hsa05160	Hepatitis C	-7.74285	-6.82584	12/169	581,2194,3458,3576,3627,3716,4790,6037,6772,7124,7132,8517	BAX,FASN,IFNG,CXCL8,CXCL10,JAK1,NFKB1,RNASE3,STAT1,TNF,TNFRSF1A,IKBKG
8_Member	KEGG Pathway	hsa04010	MAPK signaling pathway	-7.10021	-6.19657	15/320	929,2194,3303,3315,3552,3553,3654,4790,6037,7040,7124,7132,7422,8517,23118	CD14,FASN,HSPA1A,HSPB1,IL1A,IL1B,IRAK1,NFKB1,RNASE3,TGFB1,TNF,TNFRSF1A,VEGFA,IKBKG,TAB2
8_Member	KEGG Pathway	hsa04071	Sphingolipid signaling pathway	-5.94063	-5.06666	9/127	581,2534,4790,4846,6037,6093,7124,7132,9475	BAX,FYN,NFKB1,NOS3,RNASE3,ROCK1,TNF,TNFRSF1A,ROCK2
8_Member	KEGG Pathway	hsa04932	Non-alcoholic fatty liver disease (NAFLD)	-5.81846	-4.95262	10/169	581,2194,3552,3553,3570,3576,4790,7040,7124,7132	BAX,FASN,IL1A,IL1B,IL6R,CXCL8,NFKB1,TGFB1,TNF,TNFRSF1A
8_Member	KEGG Pathway	ko04932	Non-alcoholic fatty liver disease (NAFLD)	-5.3653	-4.52672	9/149	581,3552,3553,3570,3576,4790,7040,7124,7132	BAX,IL1A,IL1B,IL6R,CXCL8,NFKB1,TGFB1,TNF,TNFRSF1A
8_Member	KEGG Pathway	hsa01523	Antifolate resistance	-5.28527	-4.45788	5/31	3553,4524,4790,7124,8517	IL1B,MTHFR,NFKB1,TNF,IKBKG
8_Member	KEGG Pathway	ko01523	Antifolate resistance	-5.28527	-4.45788	5/31	3553,4524,4790,7124,8517	IL1B,MTHFR,NFKB1,TNF,IKBKG
8_Member	KEGG Pathway	ko04071	Sphingolipid signaling pathway	-5.1985	-4.37841	8/118	581,2534,4790,4846,6093,7124,7132,9475	BAX,FYN,NFKB1,NOS3,ROCK1,TNF,TNFRSF1A,ROCK2
8_Member	KEGG Pathway	ko04010	MAPK signaling pathway	-5.01439	-4.20148	11/255	929,3303,3315,3552,3553,4790,7040,7124,7132,8517,23118	CD14,HSPA1A,HSPB1,IL1A,IL1B,NFKB1,TGFB1,TNF,TNFRSF1A,IKBKG,TAB2
8_Member	KEGG Pathway	ko05160	Hepatitis C	-3.95626	-3.17426	7/131	3576,3716,4790,6772,7124,7132,8517	CXCL8,JAK1,NFKB1,STAT1,TNF,TNFRSF1A,IKBKG
8_Member	KEGG Pathway	hsa04210	Apoptosis	-3.57509	-2.81254	7/151	581,2194,4790,6037,7124,7132,8517	BAX,FASN,NFKB1,RNASE3,TNF,TNFRSF1A,IKBKG
8_Member	KEGG Pathway	hsa04931	insulin resistance	-3.4492	-2.69294	6/113	2308,4790,4846,5770,7124,7132	FOXO1,NFKB1,NOS3,PTPN1,TNF,TNFRSF1A
8_Member	KEGG Pathway	ko04920	Adipocytokine signaling pathway	-2.59339	-1.87881	4/69	4790,7124,7132,8517	NFKB1,TNF,TNFRSF1A,IKBKG
8_Member	KEGG Pathway	hsa04920	Adipocytokine signaling pathway	-2.52616	-1.81721	4/72	4790,7124,7132,8517	NFKB1,TNF,TNFRSF1A,IKBKG
8_Member	KEGG Pathway	ko04210	Apoptosis	-2.2362	-1.54778	5/138	581,4790,7124,7132,8517	BAX,NFKB1,TNF,TNFRSF1A,IKBKG
8_Member	KEGG Pathway	ko05014	Amyotrophic lateral sclerosis (ALS)	-2.06626	-1.39487	3/51	581,7124,7132	BAX,TNF,TNFRSF1A
9_Summary	KEGG Pathway	hsa04650	Natural killer cell mediated cytotoxicity	-12.9417	-11.9346	16/148	1437,2194,2215,2534,3106,3383,3458,3689,3811,3821,3824,4277,6037,7124,22914,100507436	CSF2,FASN,FCGR3B,FYN,HLA-B,ICAM1,IFNG,ITGB2,KIR3DL1,KLRC1,KLRD1,MICB,RNASE3,TNF,KLRK1,MICA
9_Member	KEGG Pathway	hsa04650	Natural killer cell mediated cytotoxicity	-12.9417	-11.9346	16/148	1437,2194,2215,2534,3106,3383,3458,3689,3811,3821,3824,4277,6037,7124,22914,100507436	CSF2,FASN,FCGR3B,FYN,HLA-B,ICAM1,IFNG,ITGB2,KIR3DL1,KLRC1,KLRD1,MICB,RNASE3,TNF,KLRK1,MICA
9_Member	KEGG Pathway	ko04650	Natural killer cell mediated cytotoxicity	-11.2326	-10.2876	14/133	1437,2215,2534,3106,3383,3458,3689,3811,3821,3824,4277,7124,22914,100507436	CSF2,FCGR3B,FYN,HLA-B,ICAM1,IFNG,ITGB2,KIR3DL1,KLRC1,KLRD1,MICB,TNF,KLRK1,MICA
10_Summary	KEGG Pathway	hsa04660	T cell receptor signaling pathway	-12.2171	-11.2472	14/113	959,1437,1493,2534,3458,3558,3565,3586,4790,5133,6037,7124,8517,29851,3596,4067	CD40LG,CSF2,CTLA4,FYN,IFNG,IL2,IL4,IL10,NFKB1,PDCD1,RNASE3,TNF,IKBKG,ICOS,IL13,LYN
10_Member	KEGG Pathway	hsa04660	T cell receptor signaling pathway	-12.2171	-11.2472	14/113	959,1437,1493,2534,3458,3558,3565,3586,4790,5133,6037,7124,8517,29851	CD40LG,CSF2,CTLA4,FYN,IFNG,IL2,IL4,IL10,NFKB1,PDCD1,RNASE3,TNF,IKBKG,ICOS
10_Member	KEGG Pathway	ko04660	T cell receptor signaling pathway	-11.4893	-10.5395	13/103	959,1437,1493,2534,3458,3558,3565,3586,4790,5133,7124,8517,29851	CD40LG,CSF2,CTLA4,FYN,IFNG,IL2,IL4,IL10,NFKB1,PDCD1,TNF,IKBKG,ICOS
10_Member	KEGG Pathway	hsa04664	Fc epsilon RI signaling pathway	-5.3844	-4.54204	7/79	1437,2534,3565,3596,4067,6037,7124	CSF2,FYN,IL4,IL13,LYN,RNASE3,TNF
10_Member	KEGG Pathway	ko04664	Fc epsilon RI signaling pathway	-4.67882	-3.87646	6/68	1437,2534,3565,3596,4067,7124	CSF2,FYN,IL4,IL13,LYN,TNF
11_Summary	KEGG Pathway	hsa05131	Shigellosis	-9.64097	-8.70548	10/68	960,3576,4790,6093,6714,8517,9474,9475,10392,64127,3592,3593,3627,7124,2919,4067	CD44,CXCL8,NFKB1,ROCK1,SRC,IKBKG,ATG5,ROCK2,NOD1,NOD2,IL12A,IL12B,CXCL10,TNF,CXCL1,LYN
11_Member	KEGG Pathway	hsa05131	Shigellosis	-9.64097	-8.70548	10/68	960,3576,4790,6093,6714,8517,9474,9475,10392,64127	CD44,CXCL8,NFKB1,ROCK1,SRC,IKBKG,ATG5,ROCK2,NOD1,NOD2
11_Member	KEGG Pathway	ko04622	RIG-I-like receptor signaling pathway	-6.94034	-6.04106	8/70	3576,3592,3593,3627,4790,7124,8517,9474	CXCL8,IL12A,IL12B,CXCL10,NFKB1,TNF,IKBKG,ATG5
11_Member	KEGG Pathway	hsa04622	RIG-I-like receptor signaling pathway	-6.84342	-5.95698	8/72	3576,3592,3593,3627,4790,7124,8517,9474	CXCL8,IL12A,IL12B,CXCL10,NFKB1,TNF,IKBKG,ATG5
11_Member	KEGG Pathway	ko05120	Epithelial cell signaling in Helicobacter pylori infection	-5.82671	-4.95682	7/68	2919,3576,4067,4790,6714,8517,10392	CXCL1,CXCL8,LYN,NFKB1,SRC,IKBKG,NOD1
11_Member	KEGG Pathway	hsa05120	Epithelial cell signaling in Helicobacter pylori infection	-5.69853	-4.84065	7/71	2919,3576,4067,4790,6714,8517,10392	CXCL1,CXCL8,LYN,NFKB1,SRC,IKBKG,NOD1
12_Summary	KEGG Pathway	hsa05020	Prion diseases	-8.6708	-7.74001	8/43	581,727,2534,3303,3552,3553,3627,4851	BAX,C5,FYN,HSPA1A,IL1A,IL1B,CXCL10,NOTCH1
12_Member	KEGG Pathway	hsa05020	Prion diseases	-8.6708	-7.74001	8/43	581,727,2534,3303,3552,3553,3627,4851	BAX,C5,FYN,HSPA1A,IL1A,IL1B,CXCL10,NOTCH1
12_Member	KEGG Pathway	ko05020	Prion diseases	-7.88523	-6.96368	7/35	581,727,2534,3303,3552,3553,4851	BAX,C5,FYN,HSPA1A,IL1A,IL1B,NOTCH1
13_Summary	KEGG Pathway	hsa05205	Proteoglycans in cancer	-8.37423	-7.44808	14/218	960,2194,3593,4313,4318,6037,6093,6714,7040,7097,7099,7124,7422,9475,4790,4851,5243	CD44,FASN,IL12B,MMP2,MMP9,RNASE3,ROCK1,SRC,TGFB1,TLR2,TLR4,TNF,VEGFA,ROCK2,NFKB1,NOTCH1,ABCB1
13_Member	KEGG Pathway	hsa05205	Proteoglycans in cancer	-8.37423	-7.44808	14/218	960,2194,3593,4313,4318,6037,6093,6714,7040,7097,7099,7124,7422,9475	CD44,FASN,IL12B,MMP2,MMP9,RNASE3,ROCK1,SRC,TGFB1,TLR2,TLR4,TNF,VEGFA,ROCK2
13_Member	KEGG Pathway	ko05205	Proteoglycans in cancer	-6.86482	-5.97415	12/203	960,3593,4313,4318,6093,6714,7040,7097,7099,7124,7422,9475	CD44,IL12B,MMP2,MMP9,ROCK1,SRC,TGFB1,TLR2,TLR4,TNF,VEGFA,ROCK2
13_Member	KEGG Pathway	hsa05206	MicroRNAs in cancer	-2.38598	-1.68537	8/307	960,4318,4790,4851,5243,6037,6093,7422	CD44,MMP9,NFKB1,NOTCH1,ABCB1,RNASE3,ROCK1,VEGFA
14_Summary	KEGG Pathway	ko04623	Cytosolic DNA-sensing pathway	-7.30575	-6.39325	8/63	3553,3606,3627,4790,6351,8517,9447,90865	IL1B,IL18,CXCL10,NFKB1,CCL4,IKBKG,AIM2,IL33
14_Member	KEGG Pathway	ko04623	Cytosolic DNA-sensing pathway	-7.30575	-6.39325	8/63	3553,3606,3627,4790,6351,8517,9447,90865	IL1B,IL18,CXCL10,NFKB1,CCL4,IKBKG,AIM2,IL33
14_Member	KEGG Pathway	hsa04623	Cytosolic DNA-sensing pathway	-7.25084	-6.34279	8/64	3553,3606,3627,4790,6351,8517,9447,90865	IL1B,IL18,CXCL10,NFKB1,CCL4,IKBKG,AIM2,IL33
15_Summary	KEGG Pathway	ko05203	Viral carcinogenesis	-6.91159	-6.01664	12/201	581,1232,1234,1959,3106,3716,4067,4790,5966,6714,7188,8517	BAX,CCR3,CCR5,EGR2,HLA-B,JAK1,LYN,NFKB1,REL,SRC,TRAF5,IKBKG
15_Member	KEGG Pathway	ko05203	Viral carcinogenesis	-6.91159	-6.01664	12/201	581,1232,1234,1959,3106,3716,4067,4790,5966,6714,7188,8517	BAX,CCR3,CCR5,EGR2,HLA-B,JAK1,LYN,NFKB1,REL,SRC,TRAF5,IKBKG
15_Member	KEGG Pathway	hsa05203	Viral carcinogenesis	-6.68297	-5.80073	12/211	581,1232,1234,1959,3106,3716,4067,4790,5966,6714,7188,8517	BAX,CCR3,CCR5,EGR2,HLA-B,JAK1,LYN,NFKB1,REL,SRC,TRAF5,IKBKG
16_Summary	KEGG Pathway	hsa05212	Pancreatic cancer	-6.40027	-5.52218	8/82	581,3716,4790,6037,6772,7040,7422,8517,929,1437,2113,3075,2308,4318,4067,5319,5966,7188	BAX,JAK1,NFKB1,RNASE3,STAT1,TGFB1,VEGFA,IKBKG,CD14,CSF2,ETS1,CFH,FOXO1,MMP9,LYN,PLA2G1B,REL,TRAF5
16_Member	KEGG Pathway	hsa05212	Pancreatic cancer	-6.40027	-5.52218	8/82	581,3716,4790,6037,6772,7040,7422,8517	BAX,JAK1,NFKB1,RNASE3,STAT1,TGFB1,VEGFA,IKBKG
16_Member	KEGG Pathway	ko05212	Pancreatic cancer	-4.83122	-4.02537	6/64	3716,4790,6772,7040,7422,8517	JAK1,NFKB1,STAT1,TGFB1,VEGFA,IKBKG
16_Member	KEGG Pathway	hsa05221	Acute myeloid leukemia	-3.54599	-2.7866	5/70	929,1437,4790,6037,8517	CD14,CSF2,NFKB1,RNASE3,IKBKG
16_Member	KEGG Pathway	hsa05211	Renal cell carcinoma	-3.22768	-2.48375	5/82	2113,3075,6037,7040,7422	ETS1,CFH,RNASE3,TGFB1,VEGFA
16_Member	KEGG Pathway	hsa05220	Chronic myeloid leukemia	-3.22768	-2.48375	5/82	581,4790,6037,7040,8517	BAX,NFKB1,RNASE3,TGFB1,IKBKG
16_Member	KEGG Pathway	hsa05215	Prostate cancer	-2.80071	-2.08042	5/102	2308,4318,4790,6037,8517	FOXO1,MMP9,NFKB1,RNASE3,IKBKG
16_Member	KEGG Pathway	hsa04662	B cell receptor signaling pathway	-2.34234	-1.64719	4/81	4067,4790,6037,8517	LYN,NFKB1,RNASE3,IKBKG
16_Member	KEGG Pathway	hsa04014	Ras signaling pathway	-2.23221	-1.54778	7/259	2113,4790,5319,5966,6037,7422,8517	ETS1,NFKB1,PLA2G1B,REL,RNASE3,VEGFA,IKBKG
16_Member	KEGG Pathway	hsa05222	Small cell lung cancer	-2.03742	-1.37115	4/99	581,4790,7188,8517	BAX,NFKB1,TRAF5,IKBKG
17_Summary	KEGG Pathway	hsa05219	Bladder cancer	-5.79769	-4.93584	6/44	3576,4313,4318,6037,6714,7422,3315,4846,581,4851,3303	CXCL8,MMP2,MMP9,RNASE3,SRC,VEGFA,HSPB1,NOS3,BAX,NOTCH1,HSPA1A
17_Member	KEGG Pathway	hsa05219	Bladder cancer	-5.79769	-4.93584	6/44	3576,4313,4318,6037,6714,7422	CXCL8,MMP2,MMP9,RNASE3,SRC,VEGFA
17_Member	KEGG Pathway	ko05219	Bladder cancer	-4.66993	-3.87102	5/41	3576,4313,4318,6714,7422	CXCL8,MMP2,MMP9,SRC,VEGFA
17_Member	KEGG Pathway	hsa04370	VEGF signaling pathway	-3.69742	-2.92525	5/65	3315,4846,6037,6714,7422	HSPB1,NOS3,RNASE3,SRC,VEGFA
17_Member	KEGG Pathway	hsa01522	Endocrine resistance	-2.91781	-2.18586	5/96	581,4313,4318,4851,6714	BAX,MMP2,MMP9,NOTCH1,SRC
17_Member	KEGG Pathway	ko01522	Endocrine resistance	-2.91781	-2.18586	5/96	581,4313,4318,4851,6714	BAX,MMP2,MMP9,NOTCH1,SRC
17_Member	KEGG Pathway	hsa04915	Estrogen signaling pathway	-2.8809	-2.15189	6/145	3303,4313,4318,4846,6037,6714	HSPA1A,MMP2,MMP9,NOS3,RNASE3,SRC
17_Member	KEGG Pathway	ko04915	Estrogen signaling pathway	-2.87785	-2.15177	5/98	3303,4313,4318,4846,6714	HSPA1A,MMP2,MMP9,NOS3,SRC
17_Member	KEGG Pathway	ko04370	VEGF signaling pathway	-2.84421	-2.12103	4/59	3315,4846,6714,7422	HSPB1,NOS3,SRC,VEGFA
18_Summary	KEGG Pathway	hsa04151	PI3K-Akt signaling pathway	-5.42716	-4.57321	14/380	1440,3558,3559,3565,3566,3570,3716,4790,4846,6037,7097,7099,7422,8517,3458	CSF3,IL2,IL2RA,IL4,IL4R,IL6R,JAK1,NFKB1,NOS3,RNASE3,TLR2,TLR4,VEGFA,IKBKG,IFNG
18_Member	KEGG Pathway	hsa04151	PI3K-Akt signaling pathway	-5.42716	-4.57321	14/380	1440,3558,3559,3565,3566,3570,3716,4790,4846,6037,7097,7099,7422,8517	CSF3,IL2,IL2RA,IL4,IL4R,IL6R,JAK1,NFKB1,NOS3,RNASE3,TLR2,TLR4,VEGFA,IKBKG
18_Member	KEGG Pathway	ko04151	PI3K-Akt signaling pathway	-5.22454	-4.40081	13/342	1440,3558,3559,3565,3566,3570,3716,4790,4846,7097,7099,7422,8517	CSF3,IL2,IL2RA,IL4,IL4R,IL6R,JAK1,NFKB1,NOS3,TLR2,TLR4,VEGFA,IKBKG
18_Member	KEGG Pathway	hsa04066	HIF-1 signaling pathway	-3.32914	-2.57769	6/119	3458,3570,4790,4846,7099,7422	IFNG,IL6R,NFKB1,NOS3,TLR4,VEGFA
19_Summary	KEGG Pathway	hsa01521	EGFR tyrosine kinase inhibitor resistance	-5.3844	-4.54204	7/79	581,2621,3084,3570,3716,6714,7422	BAX,GAS6,NRG1,IL6R,JAK1,SRC,VEGFA
19_Member	KEGG Pathway	hsa01521	EGFR tyrosine kinase inhibitor resistance	-5.3844	-4.54204	7/79	581,2621,3084,3570,3716,6714,7422	BAX,GAS6,NRG1,IL6R,JAK1,SRC,VEGFA
19_Member	KEGG Pathway	ko01521	EGFR tyrosine kinase inhibitor resistance	-5.3844	-4.54204	7/79	581,2621,3084,3570,3716,6714,7422	BAX,GAS6,NRG1,IL6R,JAK1,SRC,VEGFA
20_Summary	KEGG Pathway	ko04670	Leukocyte transendothelial migration	-5.30984	-4.47502	8/114	3383,3689,4313,4318,6093,6387,9475,653361,929,2534,7099,2212,4067,4846,6714,3687,6037,7422	ICAM1,ITGB2,MMP2,MMP9,ROCK1,CXCL12,ROCK2,NCF1,CD14,FYN,TLR4,FCGR2A,LYN,NOS3,SRC,ITGAX,RNASE3,VEGFA
20_Member	KEGG Pathway	ko04670	Leukocyte transendothelial migration	-5.30984	-4.47502	8/114	3383,3689,4313,4318,6093,6387,9475,653361	ICAM1,ITGB2,MMP2,MMP9,ROCK1,CXCL12,ROCK2,NCF1
20_Member	KEGG Pathway	hsa04670	Leukocyte transendothelial migration	-5.11781	-4.30132	8/121	3383,3689,4313,4318,6093,6387,9475,653361	ICAM1,ITGB2,MMP2,MMP9,ROCK1,CXCL12,ROCK2,NCF1
20_Member	KEGG Pathway	ko05130	Pathogenic Escherichia coli infection	-4.04394	-3.25526	5/55	929,2534,6093,7099,9475	CD14,FYN,ROCK1,TLR4,ROCK2
20_Member	KEGG Pathway	hsa04611	Platelet activation	-3.97709	-3.19176	7/130	2212,2534,4067,4846,6093,6714,9475	FCGR2A,FYN,LYN,NOS3,ROCK1,SRC,ROCK2
20_Member	KEGG Pathway	hsa05130	Pathogenic Escherichia coli infection	-3.86257	-3.08715	5/60	929,2534,6093,7099,9475	CD14,FYN,ROCK1,TLR4,ROCK2
20_Member	KEGG Pathway	hsa04810	Regulation of actin cytoskeleton	-3.09711	-2.3562	8/236	929,3687,3689,6037,6093,6387,6714,9475	CD14,ITGAX,ITGB2,RNASE3,ROCK1,CXCL12,SRC,ROCK2
20_Member	KEGG Pathway	hsa04360	Axon guidance	-2.23335	-1.54778	6/196	2534,6037,6093,6387,6714,9475	FYN,RNASE3,ROCK1,CXCL12,SRC,ROCK2
20_Member	KEGG Pathway	ko04810	Regulation of actin cytoskeleton	-2.07304	-1.39908	6/212	929,3687,3689,6093,6714,9475	CD14,ITGAX,ITGB2,ROCK1,SRC,ROCK2
20_Member	KEGG Pathway	hsa04510	Focal adhesion	-2.04473	-1.37591	6/215	2534,6037,6093,6714,7422,9475	FYN,RNASE3,ROCK1,SRC,VEGFA,ROCK2
