# Supplementary material for: Candidate Drugs Screening for Behcet’s Disease Based on Bioinformatics Analysis and Mouse Experiments
Source: Front Immunol. 2022 Jun 21;13:895869. doi: 10.3389/fimmu.2022.895869 (PMC9253297; doi:10.3389/fimmu.2022.895869)
Supplement: Supplementary file 7 [file Table_3.xlsx]

## Sheet: Sheet1
Target Gene	DGIdb Drug	Score	Sources	PMIDs	Interactin Type
IL10	ILODECAKIN	3.75	TTD	None found	n/a
IL10	SCH-708980	3.75	ChemblInteractions	None found	inhibitor (inhibitory)
IL10	PEGILODECAKIN	3.75	TTD	None found	n/a
IL10	LISOFYLLINE	3.75	NCI	9227316	n/a
IL10	RABEPRAZOLE	0.63	NCI	16815316	n/a
IL10	ACYCLOVIR	1.5	NCI	16961277	n/a
IL10	ROFECOXIB	1.07	NCI	15613743	n/a
IL10	CLARITHROMYCIN	0.58	NCI	16815316	n/a
IL10	RITUXIMAB	0.54	PharmGKB	26384320	n/a
IL10	AMOXICILLIN	0.44	NCI	16815316	n/a
IL10	MESALAMINE	0.38	NCI	15887108	n/a
IL10	EFAVIRENZ	0.36	PharmGKB	24819158	n/a
IL10	SIROLIMUS	0.26	NCI PharmGKB	12907620 22094953	n/a
IL10	CYCLOSPORINE	0.12	PharmGKB	18444945	n/a
IL10	ZIDOVUDINE	0.24	NCI	10433557	n/a
IL10	TRETINOIN	0.23	NCI	8982293	n/a
IL10	TACROLIMUS	0.22	PharmGKB	21359536	n/a
IL1B	CANAKINUMAB	10.34	MyCancerGenome TdgClinicalTrial ChemblInteractions TEND TTD	19169963	binder, antibody (inhibitory), inhibitor (inhibitory)
IL1B	RILONACEPT	3.45	ChemblInteractions TTD	23319019 23553601	binder, inhibitor (inhibitory)
IL1B	GEVOKIZUMAB	3.45	TdgClinicalTrial ChemblInteractions	None found	n/a
IL1B	TT-301	3.45	TTD	22131899	n/a
IL1B	RABEPRAZOLE	0.57	PharmGKB	16815316 21054464 14638340	n/a
IL1B	TILUDRONIC ACID	1.72	PharmGKB	16257277	n/a
IL1B	GLUCOSAMINE	1.72	TTD	None found	n/a
IL1B	PENTAMIDINE	1.72	NCI	8370344	n/a
IL1B	THYROGLOBULIN	1.15	NCI	2788696	n/a
IL1B	RISEDRONIC ACID	0.86	PharmGKB	16257277	n/a
IL1B	ECHINACEA, UNSPECIFIED	0.86	NCI	8951617	n/a
IL1B	CELASTROL	0.43	TTD	None found	n/a
IL1B	MAFOSFAMIDE	0.86	NCI	3497116	n/a
IL1B	OMEPRAZOLE	0.2	PharmGKB	16815316 21054464 14638340	n/a
IL1B	DIACEREIN	0.38	TdgClinicalTrial TTD	None found	n/a
IL1B	ALTEPLASE	0.18	NCI	8615653	n/a
IL1B	CLODRONIC ACID	0.34	PharmGKB	16257277	n/a
IL1B	USTEKINUMAB	0.34	PharmGKB	28696418	n/a
IL1B	INFLIXIMAB	0.17	PharmGKB	22960943	n/a
IL1B	LANSOPRAZOLE	0.33	NCI PharmGKB	16815316 21054464 14638340	n/a
IL1B	ACITRETIN	0.32	NCI	2954576 1431212	n/a
IL1B	OFLOXACIN	0.31	NCI	3260587	n/a
IL1B	CEFACLOR	0.25	NCI	3260587	n/a
IL1B	NICARDIPINE	0.23	NCI	1888883	n/a
IL1B	PENTOXIFYLLINE	0.1	NCI	8048000	n/a
IL1B	HYDROQUINONE	0.2	NCI	7589278	n/a
IL1B	ERYTHROMYCIN	0.17	NCI	2534682	n/a
IL1B	IBUDILAST	0.17	TTD	None found	n/a
IL1B	MELATONIN	0.13	NCI	8077674	n/a
IL1B	RALOXIFENE	0.11	NCI	12773123	n/a
IL1B	MORPHINE	0.11	PharmGKB	27649267	n/a
IL1B	PRAVASTATIN	0.1	PharmGKB	14515062	n/a
IL1B	HYDROCORTISONE	0.09	NCI	2162889	n/a
IL1B	VERAPAMIL	0.08	NCI	2686646	n/a
IL1B	LITHIUM	0.07	NCI	9342951	n/a
IL1B	RESVERATROL	0.07	NCI	16389574	n/a
IL1B	ASPIRIN	0.05	PharmGKB	19448967	n/a
TNF	GOLIMUMAB	4.69	TdgClinicalTrial ChemblInteractions TEND TTD	21079302	antibody (inhibitory), inhibitor (inhibitory)
TNF	INFLIXIMAB	1.59	TdgClinicalTrial ChemblInteractions TEND PharmGKB TTD	16720636 16909270 23057546 16456024 26244882 12847678 18050183 18713756 19365401 22760475 16052578 24192118 12110154 17343250 22960943 15481318 15691299 15674127 15804598 22129793 11752352 25311255 12190096 18438841 15691217 17673491 15695296 17642244 16622728	inhibitor (inhibitory)
TNF	PLACULUMAB	2.81	TdgClinicalTrial ChemblInteractions TTD	None found	inhibitor (inhibitory)
TNF	AFELIMOMAB	1.88	ChemblInteractions	10829362	inhibitor (inhibitory)
TNF	PEGSUNERCEPT	1.88	ChemblInteractions TTD	None found	inhibitor (inhibitory)
TNF	MEROPENEM	1.88	NCI	8354907	n/a
TNF	OZORALIZUMAB	1.88	TdgClinicalTrial ChemblInteractions	None found	inhibitor (inhibitory)
TNF	ADALIMUMAB	1.43	TdgClinicalTrial ChemblInteractions TEND PharmGKB TTD	12044041 16720636 16909270 23057546 15022409 26244882 12847678 18050183 18713756 19365401 22760475 24192118 14532145 17343250 22960943 15046527 22129793 11752352 12190096 18438841 15200343	antibody (inhibitory), inhibitor (inhibitory)
TNF	ETANERCEPT	1.28	TdgClinicalTrial ChemblInteractions TEND PharmGKB TTD	16720636 16909270 23057546 26244882 12847678 18050183 18713756 19365401 22760475 24192118 17343250 22960943 10375846 10405518 10206649 22129793 11752352 12190096 10338381 18438841 10357816	antibody (inhibitory), inhibitor (inhibitory)
TNF	ONERCEPT	0.94	ChemblInteractions	None found	inhibitor (inhibitory)
TNF	AZ9773	0.94	ChemblInteractions	None found	inhibitor (inhibitory)
TNF	CERTOLIZUMAB PEGOL	0.94	ChemblInteractions	None found	inhibitor (inhibitory)
TNF	ENBREL	0.94	TTD	None found	n/a
TNF	NERELIMOMAB	0.94	ChemblInteractions	None found	inhibitor (inhibitory)
TNF	CERTOLIZUMAB	0.94	TTD	None found	n/a
TNF	LENERCEPT	0.94	ChemblInteractions	None found	inhibitor (inhibitory)
TNF	SOBLIDOTIN	0.94	NCI	11855751	n/a
TNF	PYRIDOXINE	0.63	NCI	16277693	n/a
TNF	CEFOTAXIME	0.47	NCI	8354907 10989981	n/a
TNF	RABEPRAZOLE	0.16	NCI	16815316	n/a
TNF	ABBV-257	0.47	TTD	None found	n/a
TNF	LACTULOSE	0.47	NCI	11226652	n/a
TNF	ETHAMBUTOL	0.47	PharmGKB	22151084	n/a
TNF	PF-04236921	0.47	TdgClinicalTrial	None found	n/a
TNF	CELASTROL	0.23	TTD	None found	n/a
TNF	REMTOLUMAB	0.47	TTD	None found	n/a
TNF	MILTEFOSINE	0.38	NCI	7883777	n/a
TNF	HALOFUGINONE	0.31	NCI	16769768	n/a
TNF	LENABASUM	0.31	TTD	None found	n/a
TNF	BENZO[E]PYRENE	0.31	DTC	None found	n/a
TNF	THALIDOMIDE	0.27	TdgClinicalTrial TEND TTD	8755512 12046682 12167383 12105857 12102294 11752352 12113124	inhibitor (inhibitory)
TNF	DERSALAZINE	0.23	TdgClinicalTrial	None found	n/a
TNF	PYRAZINAMIDE	0.23	PharmGKB	22151084	n/a
TNF	ORTATAXEL	0.23	TTD	None found	n/a
TNF	GLIMEPIRIDE	0.23	NCI	14686960	n/a
TNF	5,7-DIHYDROXY-4-METHYLCOUMARIN	0.23	DTC	None found	n/a
TNF	ALTEPLASE	0.1	NCI	8615653	n/a
TNF	VADIMEZAN	0.19	TALC	None found	inducer (activating)
TNF	RUTIN	0.19	NCI	12423426	n/a
TNF	HYDROXYCHLOROQUINE	0.17	NCI	9002011	n/a
TNF	BCG VACCINE	0.16	NCI	10022737	n/a
TNF	BUPIVACAINE	0.16	NCI	15781526	n/a
TNF	DIDANOSINE	0.16	NCI	9430255	n/a
TNF	ISONIAZID	0.14	PharmGKB	22151084	n/a
TNF	LENALIDOMIDE	0.13	ClearityFoundationClinicalTrial TTD	None found	n/a
TNF	STAVUDINE	0.13	PharmGKB	20887379	n/a
TNF	AMPHOTERICIN B	0.13	DTC	None found	n/a
TNF	OMEPRAZOLE	0.06	NCI	16815316	n/a
TNF	PROPYLTHIOURACIL	0.11	NCI	15119959	n/a
TNF	METHIMAZOLE	0.1	NCI	8491516	n/a
TNF	METHYLENE BLUE	0.1	DTC	None found	n/a
TNF	SPIRONOLACTONE	0.1	NCI	16837769	n/a
TNF	RIFAMPIN	0.09	PharmGKB	22151084	n/a
TNF	GENTAMICIN	0.09	NCI	14565862	n/a
TNF	NAFAMOSTAT	0.09	TTD	None found	n/a
TNF	CARBAMAZEPINE	0.08	NCI PharmGKB	15565432 11294926	n/a
TNF	LAPACHONE	0.07	NCI	10075082	n/a
TNF	CYCLOSPORINE	0.03	PharmGKB	18444945	n/a
TNF	INSULIN	0.06	NCI	16125526 9287059	n/a
TNF	PENTOXIFYLLINE	0.03	TTD	None found	n/a
TNF	MIDAZOLAM	0.05	NCI	16406030	n/a
TNF	RISPERIDONE	0.04	NCI	15567770 11545247	n/a
TNF	ATORVASTATIN	0.03	PharmGKB	18997459	n/a
TNF	HOMIDIUM BROMIDE	0.03	DTC	None found	n/a
TNF	DIGOXIN	0.03	DTC	None found	n/a
TNF	GEMCITABINE	0.02	PharmGKB	31616045	n/a
TNF	CARBOPLATIN	0.02	PharmGKB	31616045	n/a
TNF	SORAFENIB	0.02	PharmGKB	22736425	n/a
